# Supplementary material for: Cooperation among c-subunits of FoF1-ATP synthase in rotation-coupled proton translocation
Source: eLife. 2022 Feb 2;11:e69096. doi: 10.7554/eLife.69096 (PMC8809890; doi:10.7554/eLife.69096)
Supplement: Figure 3—source data 1. [file elife-69096-fig3-data1.zip]

Archive with 3 entries (3 files):
- Figure 3-source data 1/Fig3a_bot.txt
- Figure 3-source data 1/Fig3a_top.txt
- Figure 3-source data 1/Fig3b.txt
