# Supplementary material for: Cooperation among c-subunits of FoF1-ATP synthase in rotation-coupled proton translocation
Source: eLife. 2022 Feb 2;11:e69096. doi: 10.7554/eLife.69096 (PMC8809890; doi:10.7554/eLife.69096)
Supplement: Figure 3—source data 1. [file elife-69096-fig3-data1.zip › Figure 3-source data 1/Fig3a_bot.txt]

0 0
16620 0
16620 1
17210 1
17210 2
17470 2
17470 3
17810 3
17810 4
18240 4
18240 5
18720 5
18720 6
21640 6
21640 7
22280 7
22280 8
23300 8
23300 9
39280 9
39280 10
50590 10
50590 11
51080 11
51080 12
51550 12
51550 13
52080 13
52080 14
52940 14
52940 15
53530 15
53530 16
54520 16
54520 17
57540 17
57540 18
58580 18
58580 19
59390 19
59390 20
