# Supplementary material for: Cooperation among c-subunits of FoF1-ATP synthase in rotation-coupled proton translocation
Source: eLife. 2022 Feb 2;11:e69096. doi: 10.7554/eLife.69096 (PMC8809890; doi:10.7554/eLife.69096)
Supplement: Figure 3—source data 1. [file elife-69096-fig3-data1.zip › Figure 3-source data 1/Fig3a_top.txt]

0 0.000
1 3.342
2 2.019
3 3.143
4 2.773
5 4.004
6 3.889
7 2.457
8 4.842
9 6.194
10 7.447
11 8.564
12 7.516
13 7.547
14 6.789
15 7.515
16 6.473
17 8.456
18 8.716
19 8.326
20 10.045
21 9.829
22 6.884
23 8.679
24 4.171
25 3.823
26 4.751
27 2.778
28 3.805
29 5.827
30 5.834
31 8.438
32 7.045
33 5.857
34 4.457
35 3.095
36 3.184
37 6.169
38 7.895
39 8.731
40 6.376
41 7.423
42 5.899
43 5.974
44 5.740
45 6.037
46 5.574
47 4.834
48 8.588
49 5.380
50 7.363
51 6.435
52 3.609
53 5.823
54 7.217
55 8.110
56 8.544
57 8.636
58 7.397
59 6.640
60 4.978
61 4.880
62 6.424
63 7.430
64 7.525
65 7.201
66 6.220
67 6.218
68 8.019
69 4.164
70 6.448
71 6.983
72 5.852
73 5.297
74 1.935
75 5.234
76 6.978
77 0.697
78 3.365
79 1.652
80 2.239
81 1.654
82 3.093
83 2.486
84 1.628
85 3.087
86 1.010
87 1.020
88 0.182
89 -1.183
90 -0.281
91 2.959
92 -0.055
93 2.289
94 1.496
95 3.967
96 1.945
97 1.861
98 2.700
99 1.676
100 1.330
101 1.564
102 2.288
103 2.187
104 4.467
105 5.128
106 2.564
107 4.384
108 3.777
109 4.523
110 2.556
111 4.086
112 3.304
113 4.290
114 2.595
115 3.259
116 2.280
117 1.525
118 1.505
119 1.587
120 0.533
121 2.190
122 1.320
123 1.533
124 2.534
125 2.418
126 1.523
127 2.522
128 3.510
129 4.049
130 3.081
131 4.022
132 3.673
133 1.682
134 5.780
135 3.851
136 5.331
137 6.377
138 4.247
139 7.914
140 3.456
141 5.012
142 4.827
143 6.747
144 9.824
145 8.492
146 8.174
147 7.643
148 6.576
149 10.208
150 10.312
151 12.028
152 10.966
153 12.548
154 12.997
155 12.557
156 10.661
157 11.824
158 12.820
159 12.952
160 10.224
161 11.137
162 10.463
163 12.092
164 12.227
165 11.994
166 17.086
167 15.426
168 16.526
169 17.223
170 16.241
171 18.763
172 17.286
173 17.771
174 18.970
175 18.714
176 17.910
177 16.749
178 16.572
179 16.861
180 18.143
181 16.033
182 17.967
183 18.556
184 17.857
185 18.436
186 20.708
187 21.801
188 23.052
189 22.305
190 21.349
191 22.217
192 25.339
193 23.613
194 23.110
195 19.850
196 21.092
197 22.307
198 20.231
199 20.563
200 18.199
201 20.884
202 21.968
203 18.512
204 18.016
205 20.418
206 21.527
207 21.161
208 22.873
209 20.242
210 20.339
211 21.642
212 22.598
213 21.536
214 21.518
215 21.378
216 22.335
217 25.160
218 27.046
219 26.642
220 25.881
221 25.590
222 24.205
223 25.756
224 25.592
225 25.293
226 24.785
227 23.689
228 27.813
229 26.577
230 26.216
231 24.020
232 22.994
233 24.438
234 25.699
235 25.588
236 26.684
237 25.272
238 26.238
239 25.055
240 23.782
241 28.268
242 28.112
243 28.348
244 28.671
245 29.729
246 30.756
247 27.399
248 29.679
249 31.419
250 31.306
251 31.627
252 32.591
253 30.309
254 34.118
255 34.018
256 33.026
257 30.167
258 31.050
259 31.920
260 31.768
261 34.280
262 33.668
263 33.504
264 33.898
265 32.502
266 32.138
267 33.817
268 33.226
269 32.285
270 33.942
271 31.032
272 30.883
273 31.060
274 29.302
275 29.677
276 29.131
277 30.667
278 28.950
279 29.230
280 30.168
281 28.548
282 30.107
283 28.056
284 25.533
285 25.305
286 27.982
287 29.427
288 28.437
289 27.661
290 29.400
291 30.332
292 27.360
293 28.973
294 31.233
295 32.854
296 32.045
297 32.380
298 31.208
299 32.085
300 32.264
301 31.713
302 34.173
303 36.209
304 33.788
305 34.523
306 34.039
307 35.699
308 35.303
309 33.974
310 34.981
311 35.935
312 34.106
313 34.206
314 35.335
315 35.988
316 36.645
317 36.096
318 33.719
319 34.540
320 32.173
321 32.010
322 33.224
323 34.801
324 30.930
325 35.851
326 35.368
327 36.396
328 36.548
329 35.792
330 34.939
331 35.239
332 35.402
333 34.952
334 33.872
335 32.401
336 33.073
337 35.003
338 36.175
339 35.435
340 36.110
341 38.253
342 37.494
343 38.350
344 38.639
345 37.775
346 38.536
347 39.812
348 37.588
349 39.842
350 39.523
351 40.210
352 44.049
353 41.522
354 43.633
355 44.841
356 43.648
357 42.241
358 43.355
359 40.241
360 42.127
361 41.031
362 39.977
363 37.963
364 39.017
365 41.642
366 39.882
367 39.937
368 40.592
369 39.924
370 43.231
371 41.789
372 40.785
373 41.145
374 41.578
375 39.913
376 42.595
377 43.182
378 41.891
379 42.353
380 43.079
381 40.167
382 41.497
383 36.829
384 39.196
385 39.859
386 40.061
387 36.605
388 37.031
389 36.842
390 38.752
391 40.915
392 40.372
393 39.183
394 38.143
395 40.481
396 39.161
397 39.857
398 36.142
399 39.676
400 39.827
401 40.661
402 41.647
403 40.997
404 41.680
405 41.945
406 41.528
407 41.939
408 43.566
409 41.826
410 41.571
411 42.557
412 42.976
413 45.235
414 45.759
415 47.193
416 42.452
417 43.989
418 44.949
419 45.848
420 46.658
421 45.501
422 48.502
423 46.731
424 44.893
425 47.794
426 47.984
427 46.055
428 46.092
429 47.487
430 47.872
431 46.378
432 47.364
433 45.769
434 46.905
435 49.724
436 47.888
437 47.352
438 46.132
439 47.870
440 48.426
441 47.430
442 49.892
443 48.261
444 49.177
445 52.482
446 50.903
447 52.205
448 46.853
449 51.369
450 51.447
451 49.508
452 51.879
453 50.022
454 51.228
455 49.194
456 49.540
457 52.411
458 49.423
459 49.932
460 48.888
461 50.105
462 51.041
463 53.786
464 51.220
465 54.161
466 50.413
467 52.111
468 49.236
469 49.947
470 48.773
471 50.039
472 50.403
473 50.685
474 49.621
475 50.374
476 51.393
477 49.890
478 50.097
479 51.089
480 53.491
481 52.423
482 49.142
483 52.469
484 51.415
485 50.400
486 50.530
487 51.005
488 51.180
489 53.842
490 50.401
491 51.477
492 52.174
493 53.344
494 57.154
495 56.277
496 56.265
497 56.283
498 54.110
499 59.174
500 59.558
501 61.139
502 60.716
503 58.893
504 60.902
505 60.969
506 58.858
507 59.993
508 62.955
509 61.149
510 63.408
511 66.369
512 64.961
513 62.835
514 60.420
515 60.382
516 60.524
517 59.139
518 59.631
519 59.537
520 62.479
521 60.933
522 61.468
523 61.207
524 63.979
525 59.820
526 57.916
527 57.946
528 59.643
529 60.303
530 57.964
531 58.863
532 58.685
533 55.424
534 56.745
535 59.214
536 57.301
537 60.531
538 58.083
539 57.693
540 60.461
541 60.734
542 58.656
543 59.737
544 58.300
545 59.298
546 59.025
547 58.388
548 59.458
549 59.090
550 58.799
551 55.911
552 55.447
553 55.728
554 52.128
555 52.070
556 51.726
557 51.609
558 51.147
559 51.845
560 51.590
561 49.372
562 47.587
563 49.866
564 49.987
565 50.534
566 49.568
567 51.279
568 52.338
569 56.121
570 52.172
571 53.299
572 51.528
573 53.321
574 55.238
575 53.679
576 53.251
577 55.250
578 51.307
579 48.978
580 51.614
581 50.212
582 54.554
583 50.407
584 53.121
585 51.322
586 49.808
587 50.245
588 52.214
589 51.631
590 53.773
591 53.887
592 52.132
593 54.702
594 54.482
595 56.111
596 54.612
597 50.778
598 52.842
599 53.557
600 52.285
601 52.167
602 54.778
603 55.166
604 55.837
605 55.073
606 53.723
607 53.745
608 58.061
609 58.361
610 58.362
611 56.765
612 56.169
613 57.425
614 56.052
615 54.274
616 55.999
617 53.361
618 52.278
619 52.944
620 54.108
621 50.871
622 50.847
623 51.617
624 51.034
625 49.215
626 51.063
627 53.098
628 52.965
629 54.466
630 54.815
631 56.273
632 57.591
633 58.850
634 59.212
635 57.702
636 56.333
637 60.933
638 59.035
639 57.966
640 61.201
641 61.037
642 61.068
643 63.154
644 61.869
645 61.305
646 60.959
647 61.806
648 60.973
649 58.898
650 60.902
651 59.341
652 58.603
653 59.234
654 57.324
655 60.172
656 57.795
657 57.894
658 56.340
659 57.952
660 58.769
661 58.242
662 61.197
663 61.808
664 60.607
665 60.179
666 61.297
667 61.596
668 63.157
669 61.587
670 61.803
671 60.303
672 59.627
673 60.143
674 59.102
675 59.124
676 57.469
677 56.546
678 57.668
679 52.095
680 54.133
681 54.429
682 54.661
683 55.622
684 56.808
685 57.096
686 54.061
687 52.118
688 52.193
689 54.873
690 54.410
691 53.002
692 55.875
693 59.685
694 59.635
695 59.945
696 57.542
697 58.531
698 58.201
699 58.111
700 58.035
701 61.386
702 59.938
703 58.951
704 58.387
705 60.060
706 59.508
707 60.302
708 60.259
709 62.385
710 61.809
711 65.503
712 64.626
713 61.975
714 60.939
715 61.500
716 61.184
717 59.594
718 59.414
719 58.298
720 59.185
721 58.872
722 57.888
723 58.835
724 59.317
725 60.195
726 61.104
727 56.908
728 63.002
729 59.718
730 61.942
731 64.406
732 65.762
733 62.356
734 62.127
735 62.844
736 64.143
737 62.739
738 61.937
739 63.438
740 63.570
741 62.093
742 64.675
743 64.347
744 62.898
745 63.127
746 64.748
747 64.248
748 63.215
749 66.756
750 63.061
751 61.556
752 62.159
753 63.968
754 62.100
755 60.071
756 59.808
757 59.720
758 55.705
759 57.845
760 57.687
761 58.406
762 58.215
763 57.716
764 58.134
765 57.173
766 57.164
767 57.760
768 57.145
769 55.743
770 56.982
771 55.848
772 57.455
773 57.170
774 57.754
775 56.935
776 58.037
777 53.706
778 56.471
779 54.959
780 56.508
781 56.144
782 56.673
783 59.892
784 58.265
785 58.445
786 60.180
787 59.686
788 59.284
789 60.662
790 58.834
791 60.564
792 59.687
793 60.849
794 58.276
795 62.190
796 59.494
797 60.964
798 62.081
799 61.655
800 60.627
801 63.383
802 63.851
803 62.791
804 65.363
805 64.092
806 62.135
807 63.249
808 65.950
809 63.100
810 65.218
811 63.353
812 63.109
813 64.714
814 63.745
815 69.195
816 67.575
817 68.282
818 67.667
819 70.906
820 68.358
821 69.315
822 70.301
823 72.366
824 71.181
825 70.255
826 76.232
827 74.648
828 75.630
829 77.105
830 74.234
831 75.530
832 78.678
833 79.184
834 80.075
835 81.105
836 80.283
837 77.240
838 79.310
839 78.195
840 77.738
841 80.553
842 78.217
843 77.082
844 80.284
845 77.047
846 74.955
847 74.838
848 76.194
849 77.892
850 75.445
851 75.160
852 75.981
853 74.333
854 75.992
855 74.687
856 76.520
857 75.765
858 76.472
859 77.030
860 79.037
861 78.663
862 79.444
863 77.472
864 78.288
865 77.250
866 77.365
867 80.006
868 79.452
869 77.321
870 78.116
871 78.071
872 78.143
873 78.959
874 79.111
875 80.297
876 79.387
877 78.244
878 79.072
879 79.238
880 77.557
881 81.142
882 80.925
883 82.434
884 83.659
885 84.755
886 82.698
887 82.816
888 84.864
889 84.671
890 85.687
891 85.547
892 84.028
893 86.633
894 86.089
895 83.204
896 87.511
897 90.268
898 88.573
899 88.903
900 85.373
901 85.096
902 85.338
903 90.202
904 83.866
905 85.806
906 85.861
907 85.021
908 86.881
909 85.754
910 86.367
911 88.374
912 84.888
913 85.202
914 82.295
915 85.151
916 83.441
917 79.238
918 81.041
919 84.939
920 85.319
921 82.371
922 81.562
923 82.701
924 85.859
925 83.641
926 83.705
927 81.884
928 84.518
929 84.420
930 86.454
931 86.814
932 86.714
933 85.629
934 85.971
935 84.316
936 85.531
937 85.577
938 82.947
939 83.839
940 84.250
941 85.249
942 83.029
943 83.448
944 84.980
945 82.889
946 82.109
947 79.818
948 80.201
949 81.382
950 79.655
951 81.362
952 80.163
953 80.031
954 82.547
955 77.335
956 81.666
957 82.792
958 78.354
959 80.551
960 84.024
961 82.946
962 82.924
963 81.917
964 82.549
965 79.068
966 81.680
967 83.095
968 86.178
969 87.049
970 87.466
971 86.124
972 89.731
973 89.632
974 88.745
975 92.221
976 91.289
977 92.207
978 92.329
979 93.534
980 94.841
981 94.839
982 95.179
983 96.701
984 97.485
985 98.659
986 100.186
987 99.376
988 98.210
989 101.013
990 102.203
991 100.501
992 104.182
993 103.914
994 102.796
995 105.270
996 104.497
997 105.549
998 103.731
999 103.743
1000 103.920
1001 103.956
1002 102.961
1003 102.156
1004 100.999
1005 99.476
1006 99.245
1007 98.718
1008 99.219
1009 99.586
1010 100.863
1011 98.688
1012 96.804
1013 98.440
1014 98.000
1015 101.050
1016 100.030
1017 98.165
1018 99.602
1019 99.767
1020 101.125
1021 102.200
1022 105.785
1023 102.879
1024 101.696
1025 102.988
1026 103.070
1027 101.739
1028 103.062
1029 103.474
1030 102.954
1031 101.833
1032 101.510
1033 104.341
1034 104.777
1035 101.974
1036 100.059
1037 99.942
1038 100.872
1039 100.414
1040 98.217
1041 97.453
1042 98.275
1043 97.139
1044 98.511
1045 100.175
1046 101.775
1047 101.104
1048 101.449
1049 101.834
1050 101.230
1051 102.524
1052 102.072
1053 100.841
1054 102.110
1055 99.295
1056 101.048
1057 101.332
1058 100.547
1059 99.321
1060 100.553
1061 99.647
1062 103.426
1063 103.594
1064 105.992
1065 105.595
1066 103.711
1067 103.982
1068 105.918
1069 103.018
1070 104.113
1071 106.925
1072 104.211
1073 105.771
1074 105.356
1075 105.085
1076 107.207
1077 105.657
1078 106.625
1079 105.819
1080 105.860
1081 105.518
1082 106.077
1083 105.470
1084 108.441
1085 106.866
1086 105.917
1087 105.303
1088 103.520
1089 102.063
1090 103.648
1091 100.065
1092 103.507
1093 102.538
1094 101.490
1095 104.902
1096 100.808
1097 102.435
1098 104.081
1099 105.757
1100 105.820
1101 105.265
1102 105.548
1103 105.951
1104 104.730
1105 105.386
1106 105.773
1107 104.691
1108 104.703
1109 106.056
1110 103.777
1111 105.294
1112 104.770
1113 105.445
1114 105.266
1115 107.538
1116 106.218
1117 105.845
1118 106.130
1119 105.460
1120 105.330
1121 107.088
1122 106.283
1123 107.813
1124 107.139
1125 104.668
1126 106.950
1127 105.207
1128 108.094
1129 107.720
1130 105.181
1131 105.805
1132 106.137
1133 106.748
1134 107.102
1135 107.071
1136 107.668
1137 108.556
1138 107.416
1139 106.455
1140 106.539
1141 107.507
1142 107.420
1143 106.424
1144 107.180
1145 106.172
1146 105.908
1147 105.066
1148 103.403
1149 106.115
1150 105.201
1151 106.097
1152 105.224
1153 105.313
1154 105.957
1155 107.011
1156 105.405
1157 107.407
1158 106.542
1159 106.098
1160 105.658
1161 105.606
1162 106.414
1163 105.103
1164 105.375
1165 104.680
1166 104.858
1167 102.349
1168 102.922
1169 102.098
1170 101.362
1171 101.141
1172 103.183
1173 102.625
1174 101.465
1175 103.459
1176 101.444
1177 99.829
1178 103.454
1179 103.235
1180 102.755
1181 103.371
1182 100.860
1183 101.403
1184 100.627
1185 101.488
1186 101.403
1187 101.388
1188 102.331
1189 100.883
1190 100.724
1191 101.320
1192 100.854
1193 101.051
1194 102.785
1195 100.419
1196 100.183
1197 100.340
1198 100.910
1199 101.501
1200 101.640
1201 101.535
1202 97.191
1203 95.840
1204 97.219
1205 97.452
1206 96.465
1207 96.696
1208 96.668
1209 98.561
1210 101.131
1211 100.150
1212 97.533
1213 98.769
1214 97.040
1215 96.365
1216 95.755
1217 93.995
1218 93.622
1219 94.250
1220 95.191
1221 97.039
1222 96.201
1223 95.500
1224 94.626
1225 95.630
1226 97.026
1227 99.061
1228 98.039
1229 97.724
1230 97.968
1231 101.262
1232 101.899
1233 98.562
1234 100.923
1235 98.400
1236 97.375
1237 96.442
1238 97.376
1239 96.843
1240 99.980
1241 98.134
1242 98.884
1243 97.256
1244 99.582
1245 100.039
1246 102.045
1247 102.512
1248 99.268
1249 98.304
1250 100.988
1251 102.231
1252 100.194
1253 97.452
1254 99.737
1255 98.530
1256 101.052
1257 102.764
1258 102.714
1259 103.038
1260 104.616
1261 104.237
1262 104.938
1263 105.940
1264 105.829
1265 103.889
1266 105.066
1267 103.072
1268 106.019
1269 105.591
1270 106.641
1271 106.311
1272 106.513
1273 106.129
1274 107.902
1275 107.149
1276 108.868
1277 106.827
1278 109.494
1279 108.578
1280 107.864
1281 107.217
1282 108.093
1283 106.768
1284 106.049
1285 107.678
1286 107.664
1287 105.116
1288 106.468
1289 106.798
1290 106.772
1291 107.123
1292 106.848
1293 104.528
1294 105.201
1295 103.194
1296 105.642
1297 105.668
1298 104.982
1299 105.705
1300 104.886
1301 105.551
1302 106.373
1303 106.125
1304 104.951
1305 104.766
1306 105.834
1307 105.508
1308 102.453
1309 105.285
1310 105.899
1311 106.700
1312 106.271
1313 105.886
1314 102.503
1315 100.302
1316 101.911
1317 102.351
1318 101.544
1319 103.401
1320 104.870
1321 104.002
1322 106.393
1323 104.276
1324 104.863
1325 106.298
1326 105.493
1327 104.103
1328 104.619
1329 103.890
1330 104.145
1331 103.056
1332 106.108
1333 105.993
1334 106.163
1335 107.547
1336 105.936
1337 105.480
1338 107.208
1339 103.469
1340 105.425
1341 103.768
1342 103.993
1343 105.015
1344 103.690
1345 103.113
1346 103.145
1347 103.895
1348 102.337
1349 101.083
1350 101.528
1351 98.746
1352 100.152
1353 99.227
1354 93.378
1355 97.281
1356 97.194
1357 99.104
1358 99.477
1359 97.687
1360 95.005
1361 95.514
1362 98.827
1363 100.744
1364 101.776
1365 103.084
1366 105.215
1367 105.603
1368 103.015
1369 105.725
1370 104.820
1371 104.296
1372 106.723
1373 108.401
1374 105.077
1375 105.917
1376 103.202
1377 101.520
1378 101.637
1379 103.173
1380 103.806
1381 99.938
1382 102.602
1383 102.198
1384 103.425
1385 103.863
1386 103.472
1387 100.968
1388 96.990
1389 99.755
1390 98.391
1391 98.809
1392 98.017
1393 97.591
1394 100.481
1395 98.726
1396 99.199
1397 96.022
1398 100.896
1399 101.339
1400 99.638
1401 103.170
1402 102.868
1403 103.770
1404 100.753
1405 102.415
1406 102.598
1407 101.168
1408 101.143
1409 102.641
1410 102.879
1411 103.801
1412 102.527
1413 101.072
1414 102.250
1415 103.343
1416 105.198
1417 101.914
1418 105.026
1419 105.967
1420 104.820
1421 106.624
1422 104.516
1423 103.535
1424 105.548
1425 103.119
1426 100.602
1427 101.966
1428 99.768
1429 102.265
1430 104.039
1431 102.218
1432 105.068
1433 103.342
1434 103.846
1435 101.279
1436 102.119
1437 101.176
1438 101.046
1439 102.590
1440 101.425
1441 100.533
1442 101.523
1443 103.799
1444 100.892
1445 100.923
1446 99.381
1447 100.862
1448 95.343
1449 98.238
1450 98.212
1451 97.188
1452 100.923
1453 97.933
1454 97.553
1455 94.308
1456 94.710
1457 94.315
1458 94.604
1459 94.836
1460 94.109
1461 92.492
1462 95.507
1463 92.587
1464 91.894
1465 94.301
1466 94.732
1467 93.915
1468 97.841
1469 95.300
1470 95.811
1471 95.221
1472 96.376
1473 94.663
1474 93.848
1475 92.953
1476 97.442
1477 96.414
1478 95.915
1479 95.588
1480 93.165
1481 93.074
1482 93.468
1483 94.803
1484 92.656
1485 92.271
1486 91.449
1487 91.570
1488 91.936
1489 91.743
1490 93.839
1491 93.628
1492 92.577
1493 96.579
1494 95.198
1495 96.039
1496 93.678
1497 95.516
1498 94.111
1499 93.895
1500 95.351
1501 95.923
1502 96.088
1503 93.918
1504 92.966
1505 93.492
1506 94.189
1507 96.029
1508 95.749
1509 96.475
1510 91.253
1511 91.609
1512 94.276
1513 89.646
1514 92.617
1515 92.003
1516 92.108
1517 91.641
1518 91.087
1519 89.752
1520 90.653
1521 88.580
1522 91.957
1523 88.990
1524 88.870
1525 91.350
1526 89.954
1527 91.112
1528 92.957
1529 91.985
1530 94.045
1531 93.758
1532 92.580
1533 90.225
1534 90.974
1535 90.022
1536 89.781
1537 88.958
1538 89.956
1539 90.922
1540 91.147
1541 94.602
1542 92.001
1543 91.248
1544 91.379
1545 91.769
1546 89.722
1547 90.059
1548 91.195
1549 91.538
1550 91.564
1551 90.778
1552 88.956
1553 86.992
1554 89.601
1555 86.895
1556 90.867
1557 87.473
1558 88.246
1559 85.878
1560 87.265
1561 88.376
1562 84.355
1563 83.965
1564 85.294
1565 85.534
1566 84.060
1567 87.754
1568 86.050
1569 84.983
1570 85.910
1571 85.019
1572 86.997
1573 88.550
1574 89.445
1575 87.672
1576 89.695
1577 91.174
1578 87.929
1579 87.311
1580 86.075
1581 85.941
1582 87.920
1583 88.029
1584 89.519
1585 87.047
1586 87.581
1587 87.828
1588 85.684
1589 86.683
1590 87.283
1591 87.895
1592 89.337
1593 88.233
1594 87.633
1595 87.265
1596 87.954
1597 88.231
1598 90.046
1599 87.104
1600 89.843
1601 86.706
1602 88.650
1603 91.690
1604 90.086
1605 91.685
1606 92.065
1607 90.635
1608 90.452
1609 95.183
1610 93.042
1611 92.494
1612 91.799
1613 92.650
1614 89.605
1615 91.849
1616 89.084
1617 90.746
1618 91.595
1619 92.753
1620 92.741
1621 93.900
1622 91.954
1623 92.231
1624 91.190
1625 90.087
1626 92.657
1627 93.724
1628 94.819
1629 95.614
1630 95.015
1631 95.303
1632 97.071
1633 95.065
1634 94.679
1635 95.037
1636 92.075
1637 91.738
1638 88.805
1639 91.889
1640 90.028
1641 90.312
1642 89.298
1643 92.406
1644 91.175
1645 91.328
1646 89.299
1647 92.105
1648 89.710
1649 89.702
1650 88.258
1651 85.949
1652 88.859
1653 87.381
1654 88.280
1655 88.509
1656 87.252
1657 88.279
1658 87.982
1659 91.730
1660 90.255
1661 89.089
1662 92.621
1663 89.421
1664 90.785
1665 91.028
1666 92.926
1667 91.623
1668 90.107
1669 86.916
1670 85.207
1671 85.065
1672 86.567
1673 89.401
1674 88.714
1675 89.139
1676 90.866
1677 90.989
1678 90.659
1679 92.620
1680 92.120
1681 93.761
1682 88.336
1683 88.918
1684 89.092
1685 88.784
1686 89.360
1687 87.019
1688 86.790
1689 90.771
1690 89.182
1691 90.917
1692 87.925
1693 87.509
1694 88.081
1695 85.855
1696 87.319
1697 85.381
1698 82.707
1699 84.750
1700 83.142
1701 81.159
1702 82.874
1703 84.147
1704 83.838
1705 83.342
1706 83.000
1707 85.340
1708 85.707
1709 84.473
1710 86.892
1711 88.651
1712 89.815
1713 88.275
1714 87.559
1715 86.385
1716 86.935
1717 88.214
1718 87.202
1719 85.549
1720 82.597
1721 83.037
1722 80.938
1723 82.475
1724 84.831
1725 85.725
1726 83.789
1727 83.581
1728 85.735
1729 82.614
1730 86.018
1731 84.033
1732 86.156
1733 86.507
1734 86.597
1735 88.734
1736 86.655
1737 88.939
1738 86.623
1739 86.608
1740 86.119
1741 86.023
1742 88.215
1743 88.166
1744 90.831
1745 89.603
1746 90.726
1747 91.487
1748 93.335
1749 93.133
1750 90.227
1751 93.367
1752 90.647
1753 92.515
1754 92.866
1755 93.380
1756 95.131
1757 96.436
1758 96.044
1759 92.748
1760 93.306
1761 92.176
1762 92.302
1763 92.576
1764 94.222
1765 95.088
1766 96.480
1767 94.064
1768 97.676
1769 96.273
1770 96.529
1771 94.931
1772 96.060
1773 98.352
1774 99.872
1775 101.073
1776 99.297
1777 99.971
1778 101.454
1779 103.219
1780 105.616
1781 106.750
1782 106.142
1783 107.235
1784 106.744
1785 101.681
1786 102.343
1787 102.135
1788 100.986
1789 101.716
1790 101.842
1791 102.173
1792 103.779
1793 101.175
1794 100.175
1795 100.910
1796 98.764
1797 100.721
1798 101.130
1799 102.288
1800 100.094
1801 101.409
1802 99.560
1803 102.915
1804 103.695
1805 101.906
1806 102.713
1807 99.859
1808 100.682
1809 100.498
1810 99.843
1811 98.748
1812 97.426
1813 98.189
1814 97.354
1815 99.556
1816 100.257
1817 97.356
1818 96.736
1819 96.237
1820 97.479
1821 96.543
1822 93.769
1823 95.243
1824 95.210
1825 93.491
1826 94.115
1827 92.195
1828 90.135
1829 90.109
1830 93.771
1831 93.300
1832 92.827
1833 91.127
1834 90.291
1835 90.866
1836 89.756
1837 93.379
1838 93.529
1839 96.607
1840 92.686
1841 94.666
1842 92.939
1843 93.025
1844 90.909
1845 90.803
1846 93.699
1847 92.623
1848 94.323
1849 91.356
1850 91.642
1851 92.525
1852 92.927
1853 92.518
1854 93.749
1855 95.671
1856 97.012
1857 98.245
1858 98.410
1859 96.841
1860 97.779
1861 98.932
1862 96.131
1863 101.053
1864 98.161
1865 97.641
1866 96.917
1867 98.852
1868 98.752
1869 98.765
1870 97.309
1871 97.840
1872 98.359
1873 95.474
1874 95.137
1875 95.937
1876 94.249
1877 94.918
1878 93.820
1879 92.142
1880 93.701
1881 90.113
1882 92.946
1883 88.868
1884 86.541
1885 88.098
1886 88.956
1887 87.151
1888 88.264
1889 86.310
1890 87.107
1891 86.643
1892 88.206
1893 85.915
1894 86.381
1895 85.558
1896 86.310
1897 86.020
1898 84.685
1899 86.890
1900 88.552
1901 89.014
1902 88.048
1903 89.057
1904 87.243
1905 90.268
1906 89.354
1907 88.088
1908 89.494
1909 87.062
1910 87.089
1911 86.948
1912 84.591
1913 85.974
1914 85.031
1915 82.938
1916 80.216
1917 82.103
1918 81.043
1919 80.341
1920 79.921
1921 81.793
1922 82.038
1923 79.802
1924 80.573
1925 81.781
1926 78.208
1927 80.532
1928 81.633
1929 82.396
1930 82.510
1931 83.198
1932 82.341
1933 79.975
1934 82.764
1935 84.463
1936 81.669
1937 82.062
1938 79.412
1939 81.716
1940 81.958
1941 81.393
1942 77.864
1943 81.009
1944 80.542
1945 84.894
1946 81.698
1947 78.998
1948 80.641
1949 80.575
1950 80.905
1951 81.426
1952 82.527
1953 81.991
1954 78.212
1955 80.320
1956 81.477
1957 84.387
1958 79.625
1959 82.772
1960 84.308
1961 83.189
1962 85.694
1963 87.697
1964 88.883
1965 86.718
1966 88.387
1967 89.689
1968 87.910
1969 87.500
1970 89.431
1971 91.179
1972 87.492
1973 87.863
1974 88.318
1975 88.833
1976 85.827
1977 86.570
1978 85.345
1979 88.646
1980 86.249
1981 83.176
1982 83.164
1983 87.202
1984 87.083
1985 87.208
1986 89.088
1987 91.399
1988 91.186
1989 90.315
1990 90.478
1991 88.774
1992 91.550
1993 90.036
1994 91.744
1995 92.613
1996 91.821
1997 89.477
1998 90.619
1999 90.175
2000 89.638
2001 88.105
2002 88.923
2003 90.114
2004 88.542
2005 90.007
2006 87.431
2007 87.871
2008 86.180
2009 86.112
2010 89.495
2011 88.697
2012 89.077
2013 89.798
2014 91.204
2015 89.806
2016 88.733
2017 87.974
2018 90.253
2019 88.559
2020 87.154
2021 88.825
2022 90.239
2023 90.902
2024 90.997
2025 88.925
2026 89.184
2027 90.159
2028 92.970
2029 89.785
2030 92.646
2031 93.131
2032 92.209
2033 91.935
2034 92.966
2035 93.505
2036 93.814
2037 93.346
2038 96.482
2039 96.327
2040 96.806
2041 97.431
2042 96.442
2043 95.457
2044 96.168
2045 94.048
2046 94.905
2047 96.275
2048 94.471
2049 96.912
2050 93.053
2051 95.667
2052 96.675
2053 96.169
2054 97.282
2055 97.992
2056 95.766
2057 95.558
2058 97.382
2059 96.573
2060 99.915
2061 99.526
2062 101.808
2063 98.206
2064 98.668
2065 99.169
2066 98.570
2067 98.175
2068 94.863
2069 98.579
2070 95.729
2071 97.636
2072 98.230
2073 102.414
2074 98.839
2075 101.450
2076 101.596
2077 101.347
2078 101.860
2079 101.436
2080 101.955
2081 100.600
2082 101.705
2083 101.608
2084 101.042
2085 102.724
2086 101.075
2087 100.720
2088 102.053
2089 101.985
2090 102.182
2091 105.675
2092 102.613
2093 102.809
2094 100.032
2095 100.854
2096 101.483
2097 101.138
2098 101.284
2099 100.583
2100 102.214
2101 102.144
2102 104.715
2103 106.486
2104 108.675
2105 108.020
2106 109.881
2107 106.140
2108 107.262
2109 107.331
2110 109.004
2111 107.437
2112 105.506
2113 105.349
2114 107.130
2115 106.275
2116 105.199
2117 108.080
2118 105.677
2119 110.480
2120 107.679
2121 109.619
2122 110.543
2123 108.848
2124 106.919
2125 107.594
2126 107.644
2127 107.449
2128 105.537
2129 106.678
2130 107.142
2131 110.106
2132 108.749
2133 107.906
2134 104.790
2135 108.851
2136 107.475
2137 108.702
2138 108.607
2139 109.131
2140 104.080
2141 106.671
2142 108.979
2143 109.609
2144 111.471
2145 109.382
2146 111.726
2147 111.015
2148 109.185
2149 110.734
2150 112.304
2151 112.513
2152 111.690
2153 112.991
2154 113.495
2155 113.766
2156 114.656
2157 111.753
2158 113.886
2159 113.259
2160 114.264
2161 112.830
2162 114.708
2163 112.079
2164 113.860
2165 113.293
2166 114.017
2167 113.716
2168 111.505
2169 110.268
2170 112.565
2171 114.526
2172 113.775
2173 114.357
2174 114.703
2175 114.959
2176 114.984
2177 112.403
2178 113.655
2179 113.156
2180 113.978
2181 114.144
2182 113.318
2183 115.363
2184 113.498
2185 112.132
2186 113.425
2187 115.344
2188 117.139
2189 114.289
2190 114.340
2191 114.583
2192 115.293
2193 114.723
2194 113.934
2195 114.731
2196 113.335
2197 113.619
2198 113.557
2199 114.015
2200 112.429
2201 112.157
2202 112.391
2203 110.989
2204 113.232
2205 115.411
2206 112.909
2207 116.160
2208 114.391
2209 114.511
2210 115.163
2211 114.614
2212 113.664
2213 112.860
2214 114.921
2215 115.456
2216 116.524
2217 119.475
2218 119.454
2219 120.481
2220 119.595
2221 119.071
2222 119.564
2223 119.242
2224 120.913
2225 118.868
2226 121.304
2227 123.004
2228 122.383
2229 121.124
2230 122.572
2231 123.119
2232 123.587
2233 122.172
2234 122.886
2235 122.604
2236 124.271
2237 122.558
2238 121.218
2239 122.639
2240 125.817
2241 125.427
2242 125.842
2243 122.858
2244 125.478
2245 128.465
2246 126.309
2247 127.842
2248 127.878
2249 127.348
2250 128.473
2251 127.851
2252 129.923
2253 127.868
2254 130.423
2255 127.795
2256 129.208
2257 125.459
2258 124.213
2259 127.586
2260 125.852
2261 124.885
2262 124.362
2263 124.081
2264 123.272
2265 126.492
2266 124.842
2267 125.381
2268 125.477
2269 126.575
2270 124.887
2271 125.501
2272 124.366
2273 126.431
2274 127.294
2275 126.042
2276 128.611
2277 128.425
2278 129.127
2279 127.655
2280 128.495
2281 130.759
2282 127.779
2283 130.797
2284 128.938
2285 130.442
2286 131.274
2287 130.658
2288 130.483
2289 131.497
2290 129.901
2291 128.901
2292 129.860
2293 129.775
2294 131.129
2295 130.359
2296 131.059
2297 130.940
2298 129.351
2299 130.421
2300 131.095
2301 132.437
2302 131.981
2303 130.295
2304 128.618
2305 127.911
2306 129.115
2307 130.703
2308 128.576
2309 126.687
2310 126.470
2311 123.203
2312 123.496
2313 120.822
2314 122.116
2315 124.627
2316 123.474
2317 124.288
2318 126.180
2319 122.880
2320 123.259
2321 123.556
2322 120.585
2323 121.935
2324 121.958
2325 122.786
2326 123.383
2327 125.663
2328 126.143
2329 125.874
2330 125.210
2331 126.466
2332 126.263
2333 125.682
2334 125.359
2335 125.923
2336 122.733
2337 121.616
2338 122.728
2339 120.566
2340 120.778
2341 123.013
2342 123.736
2343 119.826
2344 121.705
2345 123.744
2346 120.964
2347 125.114
2348 124.808
2349 122.431
2350 124.291
2351 125.286
2352 124.401
2353 121.285
2354 120.078
2355 121.868
2356 121.264
2357 124.293
2358 122.260
2359 124.180
2360 124.637
2361 121.711
2362 120.299
2363 120.875
2364 122.557
2365 119.937
2366 123.705
2367 125.629
2368 125.543
2369 127.243
2370 124.398
2371 123.247
2372 121.641
2373 120.759
2374 123.036
2375 124.380
2376 122.674
2377 124.451
2378 125.756
2379 126.627
2380 127.633
2381 129.615
2382 127.060
2383 125.042
2384 128.045
2385 129.272
2386 127.891
2387 126.526
2388 128.240
2389 126.837
2390 124.958
2391 128.488
2392 128.352
2393 125.630
2394 127.702
2395 124.481
2396 127.209
2397 127.677
2398 127.417
2399 126.068
2400 128.381
2401 126.494
2402 129.830
2403 129.985
2404 132.391
2405 131.194
2406 131.164
2407 133.926
2408 131.028
2409 134.340
2410 132.655
2411 135.304
2412 133.160
2413 133.667
2414 133.111
2415 131.510
2416 135.549
2417 134.078
2418 133.015
2419 130.183
2420 132.428
2421 130.953
2422 132.942
2423 131.010
2424 131.993
2425 134.655
2426 134.118
2427 132.585
2428 131.186
2429 131.784
2430 131.471
2431 134.527
2432 133.279
2433 133.465
2434 132.759
2435 134.127
2436 135.237
2437 134.696
2438 132.214
2439 132.785
2440 134.181
2441 134.332
2442 131.067
2443 132.264
2444 133.071
2445 133.868
2446 133.819
2447 132.321
2448 134.987
2449 133.920
2450 136.011
2451 135.374
2452 135.107
2453 136.098
2454 137.233
2455 138.606
2456 136.626
2457 139.689
2458 139.912
2459 142.364
2460 140.630
2461 138.244
2462 138.270
2463 137.357
2464 139.024
2465 139.654
2466 140.747
2467 142.417
2468 141.369
2469 143.637
2470 140.643
2471 140.317
2472 142.254
2473 141.675
2474 140.191
2475 136.645
2476 136.808
2477 137.578
2478 135.720
2479 137.654
2480 136.298
2481 137.420
2482 134.589
2483 131.115
2484 134.087
2485 133.700
2486 133.229
2487 133.140
2488 133.800
2489 131.575
2490 131.051
2491 131.500
2492 129.594
2493 131.042
2494 131.098
2495 130.995
2496 133.506
2497 132.832
2498 133.445
2499 134.028
2500 132.360
2501 133.138
2502 134.010
2503 133.137
2504 135.349
2505 135.073
2506 137.044
2507 132.265
2508 132.530
2509 136.495
2510 134.348
2511 133.727
2512 134.478
2513 136.613
2514 136.282
2515 135.233
2516 135.647
2517 135.969
2518 133.898
2519 138.874
2520 134.798
2521 137.240
2522 139.675
2523 137.983
2524 137.011
2525 138.076
2526 137.558
2527 139.919
2528 141.421
2529 141.444
2530 138.540
2531 140.129
2532 139.518
2533 142.020
2534 138.054
2535 140.529
2536 141.034
2537 142.879
2538 140.791
2539 142.615
2540 143.541
2541 141.648
2542 142.714
2543 142.138
2544 142.050
2545 140.509
2546 140.227
2547 138.275
2548 140.561
2549 141.744
2550 141.277
2551 140.591
2552 141.464
2553 139.113
2554 141.281
2555 138.468
2556 138.763
2557 139.700
2558 137.351
2559 137.474
2560 138.430
2561 136.584
2562 133.030
2563 137.323
2564 134.570
2565 134.087
2566 135.697
2567 135.577
2568 137.595
2569 136.418
2570 134.705
2571 136.979
2572 133.087
2573 137.052
2574 132.872
2575 133.124
2576 136.284
2577 134.169
2578 134.143
2579 134.105
2580 135.254
2581 132.094
2582 131.609
2583 131.481
2584 131.113
2585 131.388
2586 132.439
2587 132.645
2588 132.323
2589 133.517
2590 136.043
2591 134.136
2592 133.425
2593 134.306
2594 134.727
2595 135.363
2596 135.918
2597 135.707
2598 134.470
2599 133.371
2600 133.793
2601 132.332
2602 134.999
2603 136.582
2604 135.221
2605 134.518
2606 136.066
2607 134.580
2608 133.977
2609 132.431
2610 132.830
2611 130.632
2612 129.803
2613 130.512
2614 131.304
2615 131.722
2616 129.699
2617 128.195
2618 130.984
2619 127.690
2620 129.078
2621 127.795
2622 127.951
2623 128.480
2624 127.694
2625 130.139
2626 128.324
2627 129.249
2628 129.291
2629 129.242
2630 130.234
2631 130.697
2632 131.446
2633 130.184
2634 131.737
2635 134.398
2636 132.455
2637 133.551
2638 132.082
2639 132.599
2640 133.450
2641 135.791
2642 134.926
2643 135.016
2644 133.368
2645 133.815
2646 133.353
2647 129.807
2648 131.562
2649 126.764
2650 129.836
2651 131.484
2652 130.832
2653 128.245
2654 129.177
2655 127.895
2656 126.554
2657 126.261
2658 126.564
2659 129.238
2660 126.883
2661 129.423
2662 129.669
2663 128.694
2664 129.189
2665 127.759
2666 129.707
2667 129.969
2668 127.897
2669 128.006
2670 129.767
2671 127.237
2672 130.305
2673 129.215
2674 130.025
2675 130.218
2676 129.134
2677 129.011
2678 130.870
2679 130.876
2680 130.207
2681 130.040
2682 134.062
2683 130.670
2684 129.366
2685 132.657
2686 129.215
2687 129.703
2688 130.126
2689 131.575
2690 131.609
2691 133.907
2692 130.765
2693 130.031
2694 128.785
2695 131.703
2696 128.455
2697 126.422
2698 130.685
2699 126.278
2700 126.113
2701 127.247
2702 127.199
2703 126.369
2704 124.544
2705 122.373
2706 121.676
2707 121.024
2708 120.972
2709 119.461
2710 120.101
2711 119.792
2712 119.837
2713 120.389
2714 118.246
2715 123.592
2716 119.083
2717 117.917
2718 117.665
2719 117.171
2720 116.236
2721 117.495
2722 116.853
2723 116.246
2724 117.105
2725 118.786
2726 118.318
2727 117.822
2728 120.447
2729 116.312
2730 117.927
2731 117.427
2732 115.825
2733 114.624
2734 117.796
2735 118.446
2736 116.674
2737 119.014
2738 116.472
2739 120.609
2740 120.334
2741 121.406
2742 122.187
2743 124.492
2744 122.406
2745 121.541
2746 122.252
2747 121.023
2748 123.101
2749 122.357
2750 126.109
2751 122.200
2752 119.660
2753 122.575
2754 122.162
2755 121.882
2756 122.889
2757 125.395
2758 119.676
2759 122.121
2760 121.095
2761 123.603
2762 121.041
2763 123.334
2764 120.908
2765 117.340
2766 117.813
2767 119.286
2768 117.922
2769 118.665
2770 117.747
2771 117.654
2772 116.511
2773 120.013
2774 117.095
2775 118.697
2776 120.745
2777 123.087
2778 121.052
2779 121.237
2780 122.127
2781 122.605
2782 122.838
2783 121.081
2784 120.811
2785 120.721
2786 117.812
2787 116.693
2788 118.644
2789 118.403
2790 115.894
2791 121.159
2792 120.134
2793 120.887
2794 120.286
2795 121.958
2796 122.298
2797 122.371
2798 122.891
2799 125.038
2800 122.331
2801 121.884
2802 123.213
2803 124.284
2804 122.382
2805 123.236
2806 122.707
2807 123.741
2808 125.705
2809 125.955
2810 125.500
2811 123.130
2812 126.462
2813 124.080
2814 122.310
2815 124.462
2816 124.023
2817 123.017
2818 126.964
2819 125.036
2820 123.487
2821 125.656
2822 126.058
2823 126.220
2824 127.631
2825 128.590
2826 128.992
2827 128.118
2828 128.927
2829 130.448
2830 126.645
2831 129.440
2832 129.867
2833 129.779
2834 128.543
2835 130.236
2836 131.546
2837 130.865
2838 133.255
2839 133.991
2840 133.287
2841 130.841
2842 130.123
2843 131.180
2844 132.475
2845 132.381
2846 133.694
2847 133.114
2848 135.356
2849 133.836
2850 133.076
2851 131.270
2852 132.455
2853 135.596
2854 134.972
2855 133.227
2856 134.576
2857 131.706
2858 135.617
2859 134.586
2860 134.431
2861 132.426
2862 133.882
2863 136.082
2864 136.365
2865 135.173
2866 134.572
2867 136.220
2868 135.206
2869 137.953
2870 134.272
2871 135.151
2872 137.158
2873 138.802
2874 137.709
2875 138.480
2876 137.424
2877 134.686
2878 134.593
2879 134.512
2880 131.833
2881 132.187
2882 134.891
2883 137.427
2884 136.753
2885 136.403
2886 134.768
2887 134.247
2888 134.439
2889 135.976
2890 133.819
2891 133.709
2892 135.135
2893 135.545
2894 136.073
2895 134.546
2896 135.919
2897 138.014
2898 137.295
2899 137.700
2900 139.217
2901 138.877
2902 140.931
2903 142.860
2904 141.151
2905 142.668
2906 141.200
2907 143.128
2908 142.729
2909 143.733
2910 140.587
2911 140.473
2912 141.080
2913 140.726
2914 142.028
2915 142.409
2916 139.370
2917 140.297
2918 138.834
2919 138.585
2920 138.190
2921 138.217
2922 140.926
2923 140.606
2924 139.413
2925 139.355
2926 139.096
2927 139.089
2928 142.283
2929 138.845
2930 139.660
2931 139.563
2932 142.600
2933 141.982
2934 140.660
2935 140.663
2936 143.120
2937 141.435
2938 141.809
2939 144.587
2940 145.941
2941 145.854
2942 147.212
2943 144.621
2944 146.664
2945 148.243
2946 147.827
2947 148.759
2948 149.271
2949 147.811
2950 148.860
2951 148.111
2952 149.819
2953 150.158
2954 147.867
2955 146.392
2956 148.336
2957 147.233
2958 148.656
2959 148.880
2960 152.415
2961 152.135
2962 155.232
2963 155.899
2964 156.059
2965 152.186
2966 155.054
2967 151.424
2968 151.819
2969 153.527
2970 154.907
2971 155.034
2972 154.381
2973 157.040
2974 155.075
2975 153.459
2976 152.371
2977 155.167
2978 156.530
2979 156.228
2980 159.182
2981 159.074
2982 157.756
2983 157.846
2984 157.371
2985 155.971
2986 154.581
2987 154.441
2988 154.032
2989 155.074
2990 154.658
2991 157.100
2992 156.372
2993 155.405
2994 158.086
2995 157.681
2996 159.089
2997 159.027
2998 159.201
2999 158.732
3000 160.380
3001 163.522
3002 162.752
3003 158.769
3004 158.725
3005 156.751
3006 158.507
3007 157.934
3008 158.981
3009 157.651
3010 157.115
3011 158.710
3012 154.965
3013 157.043
3014 156.826
3015 156.189
3016 155.168
3017 157.224
3018 158.417
3019 155.419
3020 155.540
3021 148.378
3022 153.895
3023 155.585
3024 151.672
3025 155.355
3026 150.508
3027 150.170
3028 153.844
3029 155.617
3030 156.616
3031 156.244
3032 155.922
3033 156.655
3034 155.697
3035 154.706
3036 153.124
3037 154.336
3038 150.924
3039 148.981
3040 148.999
3041 149.989
3042 147.548
3043 150.495
3044 151.536
3045 151.033
3046 151.073
3047 149.207
3048 147.908
3049 148.452
3050 154.304
3051 151.263
3052 149.492
3053 150.493
3054 147.516
3055 150.126
3056 149.379
3057 151.597
3058 151.305
3059 150.721
3060 148.480
3061 146.353
3062 150.500
3063 151.668
3064 151.209
3065 151.380
3066 152.952
3067 152.557
3068 154.464
3069 152.591
3070 154.084
3071 154.229
3072 155.401
3073 153.963
3074 152.339
3075 153.903
3076 154.407
3077 155.427
3078 153.691
3079 153.953
3080 156.837
3081 155.961
3082 154.005
3083 153.842
3084 153.454
3085 154.533
3086 151.692
3087 150.964
3088 154.394
3089 152.673
3090 152.872
3091 149.510
3092 150.421
3093 147.422
3094 149.167
3095 150.961
3096 154.682
3097 153.920
3098 153.796
3099 153.187
3100 156.209
3101 154.924
3102 154.324
3103 156.053
3104 153.883
3105 154.404
3106 155.266
3107 153.457
3108 152.753
3109 151.014
3110 153.655
3111 151.615
3112 153.713
3113 151.790
3114 150.583
3115 151.312
3116 151.433
3117 151.813
3118 149.955
3119 150.657
3120 151.333
3121 152.561
3122 153.302
3123 152.885
3124 154.628
3125 153.075
3126 152.175
3127 153.725
3128 153.170
3129 151.977
3130 151.919
3131 151.876
3132 151.511
3133 152.794
3134 150.321
3135 147.552
3136 147.103
3137 149.255
3138 146.825
3139 149.850
3140 151.024
3141 151.954
3142 151.611
3143 151.428
3144 149.804
3145 150.006
3146 149.933
3147 150.361
3148 152.137
3149 149.526
3150 150.758
3151 151.366
3152 150.908
3153 148.760
3154 149.462
3155 152.445
3156 148.428
3157 149.460
3158 150.347
3159 151.515
3160 153.221
3161 150.992
3162 150.794
3163 149.683
3164 150.105
3165 151.365
3166 148.267
3167 148.961
3168 146.819
3169 149.268
3170 148.967
3171 149.443
3172 149.509
3173 149.943
3174 151.832
3175 150.338
3176 153.464
3177 153.605
3178 152.500
3179 152.505
3180 152.304
3181 152.799
3182 151.423
3183 150.509
3184 151.900
3185 150.336
3186 151.413
3187 149.885
3188 149.621
3189 148.427
3190 147.911
3191 145.538
3192 146.062
3193 146.462
3194 146.752
3195 147.723
3196 148.950
3197 148.577
3198 146.363
3199 147.038
3200 147.204
3201 149.346
3202 149.561
3203 147.015
3204 146.183
3205 148.662
3206 145.970
3207 148.193
3208 146.750
3209 147.127
3210 147.423
3211 146.383
3212 148.191
3213 144.964
3214 150.141
3215 150.807
3216 152.037
3217 152.544
3218 152.245
3219 151.351
3220 153.343
3221 151.858
3222 152.981
3223 154.274
3224 157.104
3225 153.847
3226 151.604
3227 152.536
3228 157.399
3229 158.692
3230 155.359
3231 153.778
3232 154.579
3233 157.733
3234 156.780
3235 156.655
3236 157.739
3237 157.511
3238 154.874
3239 156.317
3240 153.292
3241 152.277
3242 156.427
3243 156.183
3244 158.614
3245 159.127
3246 158.369
3247 160.204
3248 158.948
3249 159.566
3250 157.387
3251 159.353
3252 159.206
3253 157.353
3254 159.952
3255 160.183
3256 160.853
3257 159.949
3258 159.580
3259 158.456
3260 158.804
3261 156.579
3262 155.226
3263 156.030
3264 153.627
3265 154.103
3266 154.926
3267 157.105
3268 153.558
3269 153.817
3270 154.410
3271 156.287
3272 154.846
3273 153.636
3274 157.709
3275 156.887
3276 157.297
3277 152.935
3278 154.036
3279 151.935
3280 150.672
3281 152.490
3282 151.485
3283 154.757
3284 151.342
3285 152.978
3286 151.368
3287 153.484
3288 155.217
3289 159.494
3290 154.954
3291 157.190
3292 155.707
3293 154.288
3294 157.593
3295 157.600
3296 160.815
3297 159.608
3298 159.455
3299 156.935
3300 156.932
3301 157.440
3302 158.663
3303 157.960
3304 155.901
3305 156.204
3306 156.870
3307 157.995
3308 157.989
3309 156.923
3310 157.667
3311 158.235
3312 159.117
3313 161.468
3314 159.279
3315 161.761
3316 160.075
3317 159.896
3318 156.024
3319 156.540
3320 156.873
3321 154.954
3322 155.255
3323 152.846
3324 155.102
3325 154.238
3326 152.915
3327 156.381
3328 157.805
3329 156.913
3330 159.263
3331 159.620
3332 159.067
3333 160.014
3334 158.542
3335 158.428
3336 159.668
3337 157.288
3338 158.487
3339 158.181
3340 156.552
3341 157.921
3342 159.143
3343 157.455
3344 156.263
3345 161.010
3346 157.113
3347 157.786
3348 157.240
3349 159.180
3350 161.068
3351 160.279
3352 159.930
3353 159.805
3354 161.714
3355 163.399
3356 161.975
3357 161.662
3358 163.616
3359 161.488
3360 165.019
3361 163.399
3362 165.629
3363 166.336
3364 166.817
3365 168.248
3366 166.798
3367 168.861
3368 169.058
3369 168.436
3370 169.096
3371 169.340
3372 167.589
3373 167.607
3374 166.370
3375 167.428
3376 167.573
3377 167.643
3378 167.848
3379 167.709
3380 168.295
3381 164.869
3382 164.404
3383 164.361
3384 163.542
3385 166.395
3386 166.616
3387 167.933
3388 165.511
3389 166.254
3390 169.116
3391 168.093
3392 168.694
3393 170.751
3394 167.861
3395 166.752
3396 168.276
3397 167.036
3398 166.124
3399 165.079
3400 166.993
3401 163.700
3402 167.062
3403 164.425
3404 163.131
3405 163.104
3406 165.184
3407 168.024
3408 169.059
3409 165.655
3410 164.003
3411 165.086
3412 162.783
3413 159.579
3414 160.158
3415 162.817
3416 161.554
3417 161.276
3418 165.249
3419 162.887
3420 165.100
3421 163.181
3422 163.602
3423 165.028
3424 161.617
3425 164.918
3426 167.003
3427 167.621
3428 167.429
3429 167.967
3430 167.094
3431 165.444
3432 169.566
3433 166.126
3434 165.952
3435 169.394
3436 171.792
3437 168.890
3438 170.667
3439 169.185
3440 167.126
3441 169.957
3442 169.862
3443 168.979
3444 167.633
3445 167.314
3446 167.993
3447 166.301
3448 169.236
3449 169.232
3450 167.853
3451 166.579
3452 165.217
3453 164.859
3454 168.601
3455 169.300
3456 169.702
3457 168.431
3458 169.818
3459 170.000
3460 170.897
3461 173.083
3462 170.822
3463 170.920
3464 173.382
3465 173.596
3466 172.638
3467 174.917
3468 176.313
3469 175.504
3470 176.620
3471 174.162
3472 174.548
3473 176.822
3474 174.997
3475 174.143
3476 175.299
3477 173.468
3478 174.581
3479 171.435
3480 169.681
3481 171.023
3482 169.482
3483 169.506
3484 169.569
3485 170.124
3486 170.987
3487 169.239
3488 170.219
3489 171.659
3490 170.626
3491 168.988
3492 170.439
3493 170.114
3494 169.367
3495 168.610
3496 170.525
3497 171.045
3498 169.468
3499 171.358
3500 170.107
3501 170.759
3502 169.908
3503 169.600
3504 172.480
3505 169.213
3506 171.370
3507 174.619
3508 173.718
3509 172.811
3510 173.388
3511 171.416
3512 171.451
3513 173.501
3514 171.333
3515 172.687
3516 173.921
3517 171.092
3518 170.970
3519 172.223
3520 170.921
3521 169.888
3522 171.049
3523 166.819
3524 167.140
3525 168.651
3526 169.578
3527 168.247
3528 167.770
3529 168.571
3530 168.405
3531 168.790
3532 170.112
3533 170.781
3534 169.762
3535 170.223
3536 171.514
3537 171.075
3538 170.833
3539 172.895
3540 172.946
3541 171.933
3542 173.071
3543 172.787
3544 173.206
3545 175.343
3546 174.649
3547 174.365
3548 173.937
3549 174.374
3550 172.431
3551 169.650
3552 172.171
3553 171.029
3554 168.925
3555 168.993
3556 172.236
3557 169.434
3558 170.927
3559 170.627
3560 173.065
3561 172.247
3562 172.049
3563 169.902
3564 169.930
3565 170.950
3566 172.705
3567 171.158
3568 172.656
3569 170.912
3570 171.332
3571 173.029
3572 172.803
3573 171.126
3574 170.377
3575 171.223
3576 173.057
3577 173.038
3578 171.032
3579 170.551
3580 168.434
3581 169.423
3582 168.129
3583 168.174
3584 171.815
3585 170.761
3586 170.312
3587 168.360
3588 169.646
3589 172.966
3590 169.207
3591 168.395
3592 168.113
3593 168.838
3594 169.014
3595 170.044
3596 169.334
3597 167.765
3598 168.292
3599 166.314
3600 165.572
3601 164.289
3602 162.958
3603 161.726
3604 164.755
3605 163.338
3606 164.131
3607 161.833
3608 157.789
3609 160.306
3610 157.449
3611 157.301
3612 157.071
3613 157.636
3614 160.066
3615 161.568
3616 162.242
3617 158.887
3618 160.919
3619 163.813
3620 163.228
3621 162.395
3622 162.605
3623 163.455
3624 162.209
3625 166.228
3626 165.335
3627 162.268
3628 160.152
3629 163.727
3630 163.778
3631 161.520
3632 161.912
3633 161.437
3634 162.686
3635 161.956
3636 162.068
3637 162.464
3638 163.599
3639 162.264
3640 162.423
3641 165.604
3642 161.010
3643 164.093
3644 164.620
3645 160.493
3646 160.772
3647 160.659
3648 158.845
3649 157.520
3650 159.164
3651 159.888
3652 160.828
3653 162.008
3654 161.690
3655 161.018
3656 161.741
3657 162.880
3658 161.360
3659 160.396
3660 162.871
3661 162.952
3662 162.259
3663 160.660
3664 159.945
3665 159.408
3666 164.527
3667 160.009
3668 159.261
3669 161.729
3670 162.447
3671 164.135
3672 161.179
3673 164.110
3674 162.604
3675 163.455
3676 161.388
3677 160.934
3678 160.650
3679 161.502
3680 163.910
3681 162.098
3682 162.474
3683 162.241
3684 163.727
3685 160.990
3686 160.014
3687 162.400
3688 161.318
3689 165.258
3690 165.754
3691 166.465
3692 164.254
3693 163.538
3694 163.251
3695 165.738
3696 165.985
3697 163.245
3698 165.499
3699 166.875
3700 164.874
3701 166.418
3702 168.028
3703 166.685
3704 167.639
3705 167.789
3706 163.549
3707 168.484
3708 166.813
3709 165.991
3710 167.111
3711 166.913
3712 164.083
3713 166.480
3714 167.216
3715 168.011
3716 167.042
3717 165.974
3718 166.160
3719 165.505
3720 167.554
3721 167.470
3722 166.008
3723 166.707
3724 165.401
3725 165.653
3726 166.550
3727 161.919
3728 162.674
3729 164.816
3730 163.879
3731 165.612
3732 166.267
3733 165.824
3734 169.762
3735 167.952
3736 165.919
3737 166.798
3738 168.003
3739 169.682
3740 171.342
3741 170.249
3742 169.007
3743 170.637
3744 168.994
3745 169.099
3746 172.303
3747 171.400
3748 172.031
3749 171.483
3750 169.956
3751 170.282
3752 169.627
3753 169.783
3754 169.832
3755 167.892
3756 170.477
3757 171.876
3758 168.727
3759 170.555
3760 167.152
3761 166.983
3762 168.430
3763 168.535
3764 165.935
3765 164.994
3766 166.329
3767 165.782
3768 165.852
3769 167.213
3770 168.825
3771 166.283
3772 166.208
3773 167.415
3774 167.432
3775 165.310
3776 164.231
3777 164.879
3778 165.725
3779 166.889
3780 169.172
3781 167.647
3782 167.358
3783 168.495
3784 167.940
3785 170.509
3786 169.623
3787 170.552
3788 170.732
3789 171.132
3790 171.827
3791 172.565
3792 172.409
3793 172.635
3794 174.130
3795 174.521
3796 171.565
3797 172.132
3798 168.197
3799 166.746
3800 166.356
3801 168.104
3802 165.554
3803 167.071
3804 168.934
3805 170.460
3806 169.508
3807 169.223
3808 170.364
3809 167.680
3810 168.010
3811 169.192
3812 168.442
3813 167.728
3814 169.412
3815 165.274
3816 166.253
3817 168.336
3818 168.944
3819 168.430
3820 167.895
3821 167.398
3822 168.634
3823 168.885
3824 170.057
3825 172.117
3826 169.712
3827 169.527
3828 171.349
3829 170.721
3830 171.266
3831 172.370
3832 173.824
3833 175.718
3834 173.672
3835 171.469
3836 172.801
3837 173.618
3838 173.408
3839 173.436
3840 174.812
3841 174.831
3842 176.253
3843 176.056
3844 177.106
3845 179.083
3846 177.704
3847 178.093
3848 177.204
3849 176.661
3850 176.989
3851 179.294
3852 180.137
3853 179.805
3854 177.927
3855 181.331
3856 181.985
3857 180.047
3858 179.289
3859 181.120
3860 182.474
3861 184.662
3862 180.471
3863 179.389
3864 183.322
3865 182.057
3866 181.434
3867 185.333
3868 184.534
3869 184.882
3870 184.850
3871 185.985
3872 184.474
3873 182.856
3874 185.496
3875 182.267
3876 182.460
3877 182.373
3878 182.625
3879 184.113
3880 182.693
3881 181.212
3882 184.388
3883 185.749
3884 184.721
3885 185.194
3886 183.289
3887 184.529
3888 186.138
3889 187.574
3890 188.002
3891 184.972
3892 188.005
3893 185.009
3894 187.196
3895 185.872
3896 185.491
3897 186.371
3898 187.936
3899 191.405
3900 185.167
3901 184.309
3902 183.101
3903 183.032
3904 183.276
3905 184.761
3906 181.654
3907 184.521
3908 185.829
3909 182.574
3910 183.326
3911 184.620
3912 183.992
3913 179.925
3914 183.993
3915 183.757
3916 179.162
3917 179.008
3918 178.052
3919 177.386
3920 177.771
3921 180.120
3922 178.465
3923 177.867
3924 177.931
3925 178.674
3926 179.066
3927 178.904
3928 181.737
3929 179.652
3930 178.983
3931 178.021
3932 181.138
3933 180.247
3934 181.665
3935 179.891
3936 176.093
3937 173.566
3938 176.041
3939 177.437
3940 178.308
3941 180.892
3942 179.304
3943 179.823
3944 176.617
3945 176.210
3946 178.561
3947 175.701
3948 176.575
3949 175.413
3950 176.067
3951 172.996
3952 174.720
3953 173.063
3954 173.756
3955 173.051
3956 176.603
3957 177.373
3958 176.319
3959 176.368
3960 180.102
3961 176.403
3962 173.223
3963 177.141
3964 179.180
3965 178.208
3966 176.166
3967 177.126
3968 176.688
3969 176.759
3970 177.488
3971 176.750
3972 174.824
3973 176.016
3974 176.723
3975 178.476
3976 176.214
3977 177.559
3978 177.606
3979 176.037
3980 179.168
3981 177.174
3982 176.114
3983 175.832
3984 175.185
3985 175.814
3986 176.338
3987 176.984
3988 176.716
3989 173.895
3990 175.827
3991 178.087
3992 176.105
3993 177.912
3994 177.612
3995 177.026
3996 178.477
3997 179.142
3998 177.338
3999 179.172
4000 176.668
4001 178.337
4002 179.797
4003 180.268
4004 180.140
4005 179.501
4006 179.302
4007 180.301
4008 181.212
4009 181.192
4010 181.638
4011 180.256
4012 178.902
4013 182.453
4014 184.444
4015 178.847
4016 182.465
4017 181.673
4018 182.808
4019 181.936
4020 187.484
4021 185.368
4022 185.374
4023 185.096
4024 185.251
4025 185.548
4026 185.610
4027 185.228
4028 185.013
4029 181.042
4030 184.484
4031 184.779
4032 184.935
4033 186.195
4034 183.105
4035 183.471
4036 183.063
4037 183.240
4038 183.462
4039 183.544
4040 185.587
4041 183.124
4042 184.774
4043 186.407
4044 186.128
4045 184.473
4046 185.177
4047 181.747
4048 181.685
4049 182.612
4050 181.994
4051 184.706
4052 185.519
4053 185.811
4054 185.864
4055 186.181
4056 185.197
4057 186.160
4058 185.248
4059 185.576
4060 186.345
4061 183.813
4062 183.044
4063 186.100
4064 185.143
4065 183.168
4066 183.004
4067 185.990
4068 185.488
4069 187.072
4070 186.704
4071 187.066
4072 185.074
4073 186.227
4074 187.220
4075 187.262
4076 187.069
4077 186.651
4078 187.768
4079 186.368
4080 184.818
4081 185.684
4082 183.758
4083 180.797
4084 182.868
4085 181.215
4086 179.761
4087 180.500
4088 177.958
4089 179.370
4090 177.519
4091 176.893
4092 178.098
4093 179.558
4094 176.691
4095 177.602
4096 178.404
4097 175.381
4098 176.985
4099 176.902
4100 177.762
4101 177.159
4102 175.211
4103 173.331
4104 171.942
4105 170.548
4106 169.516
4107 172.493
4108 169.040
4109 170.712
4110 171.163
4111 168.878
4112 167.224
4113 167.447
4114 167.991
4115 166.675
4116 167.373
4117 166.101
4118 165.996
4119 165.916
4120 166.906
4121 166.409
4122 167.071
4123 165.630
4124 164.745
4125 165.869
4126 165.700
4127 167.846
4128 168.036
4129 171.489
4130 171.566
4131 170.748
4132 173.365
4133 172.985
4134 171.314
4135 167.648
4136 170.968
4137 170.933
4138 172.597
4139 170.210
4140 172.548
4141 171.176
4142 170.595
4143 170.075
4144 169.874
4145 173.838
4146 172.190
4147 171.505
4148 173.730
4149 172.220
4150 171.777
4151 172.038
4152 171.147
4153 171.705
4154 171.900
4155 171.240
4156 169.749
4157 169.702
4158 168.102
4159 168.588
4160 167.878
4161 166.146
4162 168.137
4163 169.182
4164 169.493
4165 170.108
4166 168.911
4167 169.036
4168 170.091
4169 169.328
4170 169.357
4171 169.786
4172 169.738
4173 168.575
4174 169.323
4175 170.979
4176 168.891
4177 167.097
4178 169.640
4179 167.602
4180 168.014
4181 167.242
4182 167.275
4183 168.840
4184 169.146
4185 169.318
4186 171.118
4187 171.034
4188 171.100
4189 171.623
4190 173.038
4191 173.087
4192 170.964
4193 170.835
4194 171.629
4195 172.244
4196 175.155
4197 167.808
4198 168.692
4199 167.091
4200 167.152
4201 166.223
4202 166.584
4203 168.332
4204 167.119
4205 165.737
4206 168.150
4207 169.244
4208 167.100
4209 165.321
4210 165.285
4211 168.775
4212 169.327
4213 171.093
4214 171.220
4215 173.255
4216 170.310
4217 171.040
4218 169.413
4219 170.727
4220 173.160
4221 171.974
4222 170.209
4223 170.245
4224 172.136
4225 174.433
4226 174.227
4227 175.290
4228 176.091
4229 176.903
4230 177.537
4231 176.233
4232 175.831
4233 178.897
4234 176.499
4235 179.213
4236 180.708
4237 180.022
4238 176.288
4239 177.995
4240 177.234
4241 175.074
4242 175.190
4243 173.884
4244 168.151
4245 171.397
4246 171.786
4247 174.595
4248 173.914
4249 176.275
4250 175.006
4251 174.253
4252 173.438
4253 174.362
4254 173.774
4255 174.029
4256 174.242
4257 174.075
4258 172.485
4259 173.552
4260 174.700
4261 174.236
4262 176.645
4263 177.109
4264 174.970
4265 174.669
4266 174.288
4267 173.116
4268 173.005
4269 174.556
4270 171.875
4271 170.642
4272 172.143
4273 173.130
4274 170.128
4275 170.813
4276 172.034
4277 173.206
4278 170.224
4279 171.587
4280 171.486
4281 173.290
4282 170.574
4283 169.388
4284 168.421
4285 170.176
4286 171.988
4287 171.426
4288 172.609
4289 171.513
4290 172.703
4291 172.360
4292 173.083
4293 175.189
4294 174.291
4295 172.406
4296 175.939
4297 175.672
4298 174.747
4299 178.689
4300 179.466
4301 180.383
4302 181.737
4303 180.457
4304 181.333
4305 182.086
4306 183.678
4307 182.612
4308 182.500
4309 183.374
4310 182.077
4311 179.318
4312 183.725
4313 183.475
4314 181.981
4315 179.682
4316 181.316
4317 182.471
4318 182.620
4319 184.426
4320 186.003
4321 184.596
4322 184.457
4323 188.101
4324 187.741
4325 185.019
4326 187.173
4327 188.034
4328 187.998
4329 186.469
4330 188.079
4331 187.500
4332 188.452
4333 187.636
4334 190.407
4335 191.376
4336 192.155
4337 191.255
4338 192.639
4339 191.966
4340 191.155
4341 189.956
4342 188.073
4343 188.959
4344 188.959
4345 190.309
4346 191.285
4347 191.993
4348 190.979
4349 192.800
4350 193.848
4351 192.974
4352 195.402
4353 192.507
4354 192.975
4355 193.791
4356 194.199
4357 193.676
4358 196.063
4359 194.311
4360 192.399
4361 193.571
4362 194.785
4363 196.204
4364 199.129
4365 196.853
4366 196.523
4367 196.144
4368 193.809
4369 191.336
4370 194.174
4371 194.176
4372 195.691
4373 197.416
4374 195.351
4375 195.629
4376 196.317
4377 194.963
4378 199.047
4379 196.365
4380 194.563
4381 196.306
4382 197.148
4383 194.492
4384 196.662
4385 198.023
4386 195.920
4387 194.233
4388 196.745
4389 192.460
4390 193.610
4391 193.160
4392 194.784
4393 192.178
4394 194.770
4395 195.182
4396 194.898
4397 197.642
4398 196.814
4399 195.411
4400 196.737
4401 198.125
4402 198.524
4403 198.635
4404 196.563
4405 197.641
4406 199.645
4407 199.680
4408 197.972
4409 200.057
4410 201.685
4411 200.778
4412 202.020
4413 204.202
4414 201.774
4415 201.599
4416 203.437
4417 201.824
4418 199.400
4419 200.639
4420 198.751
4421 199.943
4422 199.357
4423 199.350
4424 201.021
4425 201.229
4426 199.525
4427 200.357
4428 198.257
4429 196.603
4430 198.270
4431 199.009
4432 198.621
4433 195.631
4434 198.093
4435 199.335
4436 197.933
4437 199.113
4438 198.124
4439 201.558
4440 201.656
4441 200.126
4442 200.077
4443 201.529
4444 202.339
4445 200.620
4446 200.951
4447 202.558
4448 204.547
4449 202.515
4450 203.101
4451 203.503
4452 204.781
4453 205.736
4454 205.190
4455 207.141
4456 208.661
4457 208.195
4458 208.592
4459 208.285
4460 207.882
4461 209.384
4462 207.614
4463 206.209
4464 207.064
4465 206.161
4466 208.404
4467 207.395
4468 210.097
4469 211.336
4470 210.707
4471 211.724
4472 211.543
4473 212.855
4474 211.494
4475 213.458
4476 212.497
4477 213.441
4478 212.313
4479 211.716
4480 210.488
4481 212.535
4482 212.857
4483 212.006
4484 211.572
4485 209.848
4486 212.222
4487 209.950
4488 213.186
4489 213.348
4490 213.250
4491 212.026
4492 212.187
4493 213.060
4494 214.197
4495 214.893
4496 213.419
4497 214.867
4498 215.368
4499 212.279
4500 215.369
4501 215.239
4502 215.860
4503 214.497
4504 213.793
4505 216.144
4506 214.340
4507 217.031
4508 215.198
4509 215.848
4510 216.608
4511 215.313
4512 217.223
4513 218.125
4514 217.307
4515 219.465
4516 216.642
4517 214.598
4518 218.893
4519 219.124
4520 218.475
4521 217.128
4522 218.043
4523 217.623
4524 216.770
4525 219.231
4526 217.787
4527 218.928
4528 219.706
4529 218.972
4530 221.271
4531 221.872
4532 221.410
4533 221.220
4534 220.083
4535 220.597
4536 221.476
4537 221.917
4538 221.527
4539 220.134
4540 222.815
4541 220.778
4542 221.915
4543 219.797
4544 218.616
4545 219.491
4546 221.042
4547 221.543
4548 221.271
4549 221.776
4550 222.407
4551 221.765
4552 221.804
4553 220.851
4554 219.381
4555 222.020
4556 215.867
4557 216.568
4558 215.299
4559 219.105
4560 216.603
4561 217.922
4562 216.024
4563 217.186
4564 217.217
4565 216.059
4566 216.870
4567 212.916
4568 217.085
4569 214.889
4570 218.791
4571 216.512
4572 216.858
4573 219.236
4574 218.793
4575 219.588
4576 218.115
4577 218.093
4578 219.845
4579 218.441
4580 220.601
4581 219.882
4582 219.565
4583 219.866
4584 222.023
4585 221.537
4586 224.513
4587 221.513
4588 221.557
4589 223.065
4590 222.212
4591 219.275
4592 220.983
4593 219.821
4594 218.604
4595 224.708
4596 223.584
4597 223.074
4598 220.942
4599 224.749
4600 225.023
4601 226.441
4602 227.360
4603 227.468
4604 229.041
4605 229.073
4606 230.563
4607 230.086
4608 230.122
4609 229.246
4610 233.241
4611 230.272
4612 228.430
4613 228.929
4614 232.715
4615 228.862
4616 230.016
4617 227.420
4618 234.177
4619 235.551
4620 233.135
4621 235.422
4622 237.218
4623 234.862
4624 237.583
4625 238.214
4626 240.502
4627 234.779
4628 233.137
4629 233.056
4630 236.639
4631 234.810
4632 234.139
4633 234.328
4634 236.077
4635 235.388
4636 238.016
4637 236.753
4638 236.210
4639 237.620
4640 235.878
4641 238.832
4642 236.766
4643 236.340
4644 235.585
4645 235.891
4646 233.649
4647 233.035
4648 233.048
4649 234.021
4650 235.254
4651 237.745
4652 234.301
4653 235.006
4654 237.266
4655 235.978
4656 238.168
4657 237.172
4658 238.670
4659 237.773
4660 238.090
4661 236.413
4662 236.749
4663 236.567
4664 237.867
4665 236.438
4666 236.186
4667 235.412
4668 233.101
4669 238.589
4670 236.029
4671 237.233
4672 237.743
4673 233.186
4674 234.362
4675 233.194
4676 232.039
4677 232.785
4678 230.896
4679 233.586
4680 233.707
4681 233.497
4682 232.030
4683 235.784
4684 236.151
4685 236.050
4686 236.124
4687 237.910
4688 234.151
4689 232.578
4690 232.589
4691 236.221
4692 233.770
4693 235.657
4694 235.720
4695 237.493
4696 237.995
4697 237.802
4698 233.256
4699 235.242
4700 237.510
4701 235.785
4702 238.120
4703 238.376
4704 236.374
4705 238.071
4706 236.428
4707 234.145
4708 235.606
4709 236.870
4710 235.947
4711 237.296
4712 234.165
4713 236.967
4714 238.799
4715 236.762
4716 238.849
4717 237.891
4718 238.803
4719 238.648
4720 236.774
4721 235.735
4722 237.967
4723 236.697
4724 238.632
4725 237.383
4726 240.090
4727 238.574
4728 238.397
4729 239.671
4730 239.038
4731 240.443
4732 240.488
4733 240.525
4734 241.910
4735 241.274
4736 242.097
4737 241.267
4738 238.172
4739 235.635
4740 237.323
4741 239.288
4742 240.191
4743 239.674
4744 240.148
4745 236.827
4746 238.646
4747 237.860
4748 237.376
4749 239.422
4750 239.932
4751 236.592
4752 239.838
4753 241.689
4754 238.334
4755 241.264
4756 242.628
4757 243.205
4758 241.008
4759 242.197
4760 242.567
4761 242.971
4762 242.488
4763 241.686
4764 245.674
4765 243.913
4766 240.645
4767 242.555
4768 243.234
4769 240.948
4770 240.108
4771 240.370
4772 238.521
4773 237.762
4774 237.800
4775 237.363
4776 238.654
4777 237.410
4778 238.364
4779 238.562
4780 236.532
4781 238.674
4782 239.117
4783 239.278
4784 240.541
4785 242.200
4786 240.725
4787 240.052
4788 241.128
4789 241.136
4790 244.014
4791 244.143
4792 244.145
4793 241.488
4794 241.014
4795 243.925
4796 242.443
4797 241.947
4798 239.535
4799 241.624
4800 239.955
4801 242.029
4802 241.509
4803 241.845
4804 243.673
4805 239.594
4806 240.640
4807 243.357
4808 239.359
4809 239.251
4810 242.991
4811 242.043
4812 244.295
4813 244.173
4814 243.918
4815 241.505
4816 243.758
4817 244.653
4818 244.573
4819 246.746
4820 245.001
4821 247.712
4822 246.930
4823 245.940
4824 246.907
4825 244.380
4826 242.621
4827 244.091
4828 243.384
4829 243.002
4830 244.225
4831 243.875
4832 241.779
4833 241.708
4834 242.903
4835 242.792
4836 244.550
4837 244.581
4838 246.439
4839 246.274
4840 245.832
4841 246.468
4842 245.836
4843 245.689
4844 248.775
4845 247.699
4846 246.757
4847 249.193
4848 251.275
4849 248.188
4850 248.715
4851 251.744
4852 252.308
4853 249.614
4854 251.036
4855 251.292
4856 250.843
4857 252.343
4858 251.497
4859 252.841
4860 252.902
4861 252.545
4862 252.890
4863 250.104
4864 247.941
4865 248.322
4866 249.279
4867 247.842
4868 249.696
4869 246.116
4870 248.077
4871 251.081
4872 246.852
4873 247.271
4874 248.823
4875 250.832
4876 249.567
4877 251.302
4878 248.225
4879 248.702
4880 249.292
4881 251.002
4882 249.444
4883 250.550
4884 249.010
4885 248.789
4886 249.262
4887 251.625
4888 251.358
4889 257.480
4890 256.315
4891 255.684
4892 254.599
4893 252.538
4894 253.440
4895 252.416
4896 254.205
4897 255.163
4898 256.989
4899 254.252
4900 253.643
4901 256.251
4902 254.158
4903 252.022
4904 251.583
4905 254.151
4906 253.985
4907 253.929
4908 255.472
4909 251.701
4910 252.578
4911 253.312
4912 254.539
4913 253.751
4914 253.454
4915 254.420
4916 253.870
4917 250.503
4918 252.561
4919 255.650
4920 252.596
4921 254.797
4922 252.343
4923 254.986
4924 250.808
4925 250.230
4926 249.247
4927 249.924
4928 247.424
4929 248.200
4930 247.455
4931 248.099
4932 246.926
4933 245.535
4934 247.352
4935 247.642
4936 249.142
4937 249.979
4938 249.042
4939 248.063
4940 249.469
4941 250.877
4942 251.304
4943 250.603
4944 248.271
4945 248.469
4946 248.025
4947 249.682
4948 247.858
4949 247.883
4950 247.833
4951 248.220
4952 249.187
4953 247.845
4954 247.684
4955 244.372
4956 246.426
4957 245.251
4958 244.569
4959 245.711
4960 249.230
4961 245.807
4962 245.720
4963 244.481
4964 243.646
4965 244.835
4966 241.951
4967 246.885
4968 246.405
4969 245.638
4970 250.329
4971 246.068
4972 246.603
4973 247.160
4974 248.939
4975 249.915
4976 250.527
4977 247.459
4978 248.858
4979 253.102
4980 250.485
4981 249.240
4982 245.202
4983 249.014
4984 246.693
4985 246.263
4986 245.039
4987 246.975
4988 244.051
4989 241.537
4990 240.576
4991 241.774
4992 242.463
4993 240.761
4994 239.639
4995 240.994
4996 243.394
4997 239.802
4998 239.492
4999 239.618
5000 240.876
5001 239.043
5002 239.692
5003 242.030
5004 241.343
5005 241.430
5006 241.965
5007 242.175
5008 241.759
5009 240.093
5010 242.571
5011 242.631
5012 241.623
5013 240.312
5014 239.891
5015 238.780
5016 240.616
5017 238.645
5018 242.317
5019 239.236
5020 238.532
5021 238.464
5022 236.352
5023 239.243
5024 239.279
5025 240.990
5026 236.620
5027 238.829
5028 238.829
5029 240.228
5030 239.829
5031 239.465
5032 238.973
5033 242.247
5034 243.858
5035 245.464
5036 244.065
5037 244.007
5038 250.178
5039 244.779
5040 244.416
5041 247.928
5042 244.878
5043 242.114
5044 245.325
5045 244.454
5046 243.646
5047 247.804
5048 244.906
5049 245.274
5050 243.904
5051 241.455
5052 242.893
5053 242.080
5054 244.687
5055 244.691
5056 243.438
5057 241.768
5058 241.664
5059 244.029
5060 242.262
5061 239.089
5062 242.562
5063 240.195
5064 239.193
5065 241.521
5066 239.615
5067 239.430
5068 240.544
5069 238.949
5070 238.227
5071 237.936
5072 241.220
5073 240.647
5074 237.097
5075 238.781
5076 239.186
5077 239.237
5078 236.844
5079 236.068
5080 237.387
5081 240.533
5082 241.418
5083 244.368
5084 245.740
5085 244.910
5086 243.689
5087 245.444
5088 245.865
5089 247.377
5090 246.218
5091 246.258
5092 245.048
5093 247.475
5094 251.880
5095 251.678
5096 250.260
5097 249.764
5098 248.266
5099 252.394
5100 249.178
5101 247.424
5102 250.317
5103 248.647
5104 247.141
5105 247.218
5106 244.921
5107 246.975
5108 243.277
5109 245.010
5110 245.492
5111 245.693
5112 243.596
5113 242.423
5114 243.546
5115 242.048
5116 242.891
5117 244.404
5118 243.203
5119 245.062
5120 241.650
5121 242.265
5122 242.270
5123 239.909
5124 244.301
5125 246.061
5126 247.245
5127 246.922
5128 244.099
5129 243.115
5130 243.432
5131 244.337
5132 242.224
5133 239.993
5134 240.358
5135 239.304
5136 240.971
5137 240.035
5138 240.295
5139 241.219
5140 240.460
5141 241.342
5142 241.767
5143 242.086
5144 240.837
5145 243.608
5146 243.572
5147 241.157
5148 243.453
5149 243.497
5150 244.746
5151 246.192
5152 248.557
5153 247.033
5154 245.140
5155 245.472
5156 245.806
5157 244.422
5158 245.065
5159 242.244
5160 240.958
5161 243.982
5162 244.087
5163 243.434
5164 245.462
5165 242.469
5166 243.569
5167 243.895
5168 243.144
5169 242.709
5170 244.848
5171 243.190
5172 243.824
5173 245.228
5174 245.867
5175 243.434
5176 242.014
5177 243.339
5178 241.702
5179 244.660
5180 241.075
5181 241.587
5182 242.750
5183 242.995
5184 245.312
5185 241.413
5186 241.281
5187 242.979
5188 242.926
5189 242.687
5190 246.206
5191 248.617
5192 249.369
5193 247.079
5194 245.521
5195 248.589
5196 245.746
5197 246.529
5198 243.639
5199 245.547
5200 244.590
5201 249.167
5202 248.626
5203 252.520
5204 255.088
5205 252.260
5206 250.201
5207 248.853
5208 250.413
5209 251.920
5210 251.932
5211 254.075
5212 251.215
5213 250.875
5214 248.738
5215 245.391
5216 246.405
5217 246.668
5218 246.718
5219 249.318
5220 250.023
5221 249.468
5222 249.175
5223 250.099
5224 251.549
5225 248.365
5226 250.487
5227 251.219
5228 247.812
5229 247.808
5230 248.463
5231 249.607
5232 250.213
5233 249.982
5234 250.450
5235 249.927
5236 250.723
5237 248.440
5238 248.034
5239 248.705
5240 247.540
5241 249.515
5242 250.930
5243 250.606
5244 249.240
5245 253.132
5246 255.998
5247 256.753
5248 258.040
5249 258.549
5250 258.904
5251 256.820
5252 255.343
5253 258.170
5254 254.922
5255 258.814
5256 257.430
5257 258.385
5258 256.688
5259 259.775
5260 255.172
5261 256.333
5262 253.539
5263 255.070
5264 251.069
5265 255.101
5266 253.575
5267 254.038
5268 254.746
5269 254.319
5270 255.819
5271 253.083
5272 254.661
5273 254.345
5274 255.858
5275 253.587
5276 255.294
5277 254.550
5278 256.189
5279 252.745
5280 255.022
5281 254.261
5282 256.615
5283 258.292
5284 257.430
5285 254.735
5286 255.806
5287 255.962
5288 254.454
5289 252.333
5290 253.434
5291 254.805
5292 253.757
5293 254.264
5294 255.231
5295 258.392
5296 257.722
5297 255.825
5298 256.431
5299 257.434
5300 257.665
5301 255.032
5302 259.104
5303 255.730
5304 255.771
5305 255.688
5306 255.335
5307 254.696
5308 254.427
5309 254.591
5310 251.845
5311 255.539
5312 254.581
5313 255.931
5314 256.718
5315 257.364
5316 259.593
5317 257.901
5318 258.770
5319 256.990
5320 258.250
5321 259.252
5322 259.258
5323 260.387
5324 261.305
5325 258.782
5326 260.539
5327 259.530
5328 257.942
5329 258.859
5330 260.158
5331 259.870
5332 258.963
5333 260.367
5334 258.673
5335 255.770
5336 256.096
5337 253.107
5338 252.233
5339 253.408
5340 251.985
5341 252.082
5342 252.831
5343 251.717
5344 253.295
5345 250.857
5346 249.544
5347 247.856
5348 247.087
5349 249.782
5350 249.127
5351 248.469
5352 246.708
5353 247.113
5354 246.759
5355 246.183
5356 245.611
5357 246.007
5358 248.805
5359 247.976
5360 245.247
5361 248.319
5362 247.453
5363 246.611
5364 248.630
5365 250.145
5366 250.191
5367 247.513
5368 249.831
5369 251.906
5370 252.278
5371 249.890
5372 251.821
5373 251.382
5374 250.818
5375 249.868
5376 248.683
5377 250.505
5378 248.395
5379 248.599
5380 246.314
5381 248.149
5382 246.523
5383 245.625
5384 244.074
5385 243.968
5386 243.077
5387 245.315
5388 244.403
5389 245.482
5390 244.409
5391 245.270
5392 245.995
5393 242.763
5394 242.353
5395 243.796
5396 245.432
5397 245.261
5398 246.525
5399 244.712
5400 245.376
5401 248.002
5402 248.401
5403 247.043
5404 246.524
5405 245.804
5406 242.363
5407 244.680
5408 245.463
5409 244.613
5410 246.342
5411 248.252
5412 249.986
5413 249.573
5414 251.286
5415 247.423
5416 247.221
5417 244.212
5418 247.259
5419 246.149
5420 247.767
5421 246.655
5422 250.258
5423 251.216
5424 250.823
5425 250.404
5426 251.346
5427 251.422
5428 252.016
5429 255.306
5430 251.968
5431 255.177
5432 255.128
5433 254.710
5434 257.219
5435 256.314
5436 257.768
5437 255.352
5438 258.750
5439 256.354
5440 254.395
5441 255.542
5442 256.613
5443 257.719
5444 258.325
5445 258.675
5446 256.453
5447 258.642
5448 254.953
5449 255.654
5450 257.286
5451 257.480
5452 254.724
5453 254.835
5454 255.948
5455 257.356
5456 258.095
5457 258.409
5458 256.299
5459 258.254
5460 257.828
5461 259.233
5462 255.820
5463 257.321
5464 255.950
5465 255.429
5466 256.009
5467 255.850
5468 256.722
5469 258.731
5470 257.394
5471 258.057
5472 256.667
5473 258.667
5474 256.544
5475 258.702
5476 257.197
5477 259.478
5478 261.655
5479 257.508
5480 258.501
5481 255.753
5482 256.696
5483 255.512
5484 256.193
5485 256.490
5486 258.622
5487 260.866
5488 258.483
5489 258.556
5490 258.580
5491 258.086
5492 256.530
5493 256.917
5494 259.457
5495 257.887
5496 255.403
5497 255.634
5498 259.047
5499 259.206
5500 259.141
5501 257.479
5502 256.479
5503 259.987
5504 259.397
5505 260.733
5506 262.275
5507 261.648
5508 260.629
5509 259.929
5510 257.336
5511 257.216
5512 255.154
5513 257.597
5514 256.317
5515 256.717
5516 258.365
5517 259.133
5518 255.653
5519 259.042
5520 256.457
5521 258.347
5522 257.208
5523 257.051
5524 258.286
5525 256.396
5526 256.989
5527 255.306
5528 255.191
5529 255.450
5530 256.345
5531 255.903
5532 252.446
5533 256.259
5534 254.302
5535 255.699
5536 256.239
5537 251.689
5538 255.264
5539 252.443
5540 256.409
5541 253.075
5542 254.283
5543 255.500
5544 252.064
5545 251.404
5546 252.000
5547 253.692
5548 252.951
5549 250.714
5550 250.098
5551 248.202
5552 248.536
5553 250.501
5554 251.256
5555 248.707
5556 248.857
5557 249.839
5558 250.943
5559 251.657
5560 249.403
5561 253.091
5562 251.084
5563 252.390
5564 253.293
5565 253.843
5566 254.695
5567 254.538
5568 253.498
5569 252.739
5570 254.449
5571 252.310
5572 252.636
5573 253.678
5574 252.119
5575 250.327
5576 250.846
5577 252.296
5578 252.039
5579 253.500
5580 251.873
5581 256.604
5582 255.645
5583 255.742
5584 254.981
5585 254.690
5586 252.237
5587 253.712
5588 251.884
5589 252.244
5590 252.526
5591 250.447
5592 250.974
5593 254.843
5594 251.849
5595 249.838
5596 250.616
5597 251.256
5598 249.443
5599 248.853
5600 250.704
5601 250.295
5602 249.941
5603 250.795
5604 252.098
5605 251.849
5606 252.791
5607 250.715
5608 252.129
5609 251.843
5610 254.459
5611 251.137
5612 249.948
5613 246.952
5614 250.708
5615 250.550
5616 253.188
5617 251.496
5618 251.496
5619 248.649
5620 246.732
5621 247.968
5622 249.994
5623 249.228
5624 249.501
5625 248.947
5626 251.810
5627 250.067
5628 253.292
5629 249.961
5630 250.105
5631 247.512
5632 248.026
5633 248.423
5634 247.343
5635 248.522
5636 248.180
5637 247.338
5638 245.322
5639 245.261
5640 242.682
5641 243.985
5642 244.372
5643 244.015
5644 245.114
5645 243.997
5646 244.330
5647 244.082
5648 246.652
5649 244.840
5650 248.187
5651 246.550
5652 245.804
5653 244.708
5654 246.832
5655 243.373
5656 241.947
5657 240.506
5658 244.932
5659 242.989
5660 244.945
5661 242.194
5662 245.308
5663 245.495
5664 245.067
5665 245.282
5666 244.693
5667 244.960
5668 245.058
5669 246.532
5670 244.351
5671 246.608
5672 243.546
5673 246.784
5674 245.475
5675 243.578
5676 246.187
5677 244.515
5678 244.101
5679 244.326
5680 244.428
5681 242.046
5682 241.504
5683 241.527
5684 240.369
5685 238.818
5686 238.578
5687 237.664
5688 238.645
5689 238.832
5690 240.380
5691 240.387
5692 239.556
5693 244.037
5694 245.325
5695 241.095
5696 243.182
5697 242.360
5698 244.015
5699 244.447
5700 247.125
5701 247.776
5702 249.529
5703 242.951
5704 247.361
5705 245.750
5706 245.802
5707 245.010
5708 244.264
5709 244.375
5710 243.232
5711 245.206
5712 243.673
5713 246.688
5714 242.954
5715 244.800
5716 247.491
5717 247.590
5718 246.204
5719 244.063
5720 244.662
5721 244.679
5722 245.024
5723 243.533
5724 242.462
5725 244.468
5726 243.227
5727 245.095
5728 245.903
5729 245.188
5730 244.972
5731 246.105
5732 246.421
5733 243.504
5734 247.434
5735 248.546
5736 248.915
5737 249.388
5738 249.187
5739 249.521
5740 245.932
5741 250.823
5742 250.243
5743 252.297
5744 254.708
5745 254.089
5746 253.186
5747 253.405
5748 254.063
5749 253.868
5750 253.906
5751 252.745
5752 252.074
5753 251.414
5754 254.637
5755 251.631
5756 252.170
5757 250.861
5758 250.365
5759 252.962
5760 253.930
5761 253.363
5762 253.058
5763 252.477
5764 252.872
5765 253.893
5766 251.652
5767 255.419
5768 254.554
5769 256.329
5770 254.365
5771 252.767
5772 252.902
5773 252.046
5774 253.253
5775 252.105
5776 251.169
5777 250.876
5778 255.199
5779 251.488
5780 252.563
5781 251.744
5782 251.903
5783 250.451
5784 254.150
5785 251.844
5786 250.195
5787 250.076
5788 251.071
5789 255.168
5790 255.018
5791 256.008
5792 253.883
5793 254.962
5794 252.578
5795 251.084
5796 252.970
5797 249.776
5798 248.485
5799 250.799
5800 250.839
5801 248.894
5802 248.473
5803 248.075
5804 247.788
5805 248.411
5806 247.058
5807 250.385
5808 251.586
5809 250.521
5810 251.602
5811 253.393
5812 250.974
5813 250.521
5814 250.070
5815 251.380
5816 250.408
5817 249.367
5818 248.661
5819 248.721
5820 247.857
5821 250.317
5822 246.934
5823 248.323
5824 249.674
5825 250.140
5826 249.099
5827 245.765
5828 245.730
5829 242.206
5830 243.715
5831 242.019
5832 242.554
5833 241.338
5834 242.512
5835 242.213
5836 240.954
5837 239.537
5838 245.502
5839 243.914
5840 243.045
5841 240.283
5842 238.941
5843 239.598
5844 240.788
5845 240.622
5846 241.147
5847 240.864
5848 242.483
5849 243.343
5850 241.475
5851 242.554
5852 243.078
5853 247.628
5854 246.127
5855 244.112
5856 242.429
5857 244.679
5858 248.624
5859 245.308
5860 246.149
5861 246.447
5862 248.192
5863 247.538
5864 245.036
5865 246.915
5866 249.865
5867 248.155
5868 248.605
5869 250.472
5870 249.973
5871 253.790
5872 251.568
5873 252.864
5874 250.537
5875 253.010
5876 253.485
5877 254.993
5878 255.524
5879 255.673
5880 254.434
5881 253.920
5882 254.117
5883 253.618
5884 252.930
5885 252.334
5886 251.116
5887 253.861
5888 253.837
5889 254.435
5890 255.416
5891 257.756
5892 257.398
5893 254.249
5894 254.512
5895 253.205
5896 254.566
5897 255.478
5898 257.897
5899 255.011
5900 255.693
5901 261.422
5902 259.777
5903 254.213
5904 255.419
5905 255.043
5906 257.494
5907 256.688
5908 256.117
5909 254.661
5910 254.156
5911 252.954
5912 253.613
5913 252.587
5914 253.720
5915 255.004
5916 253.328
5917 253.106
5918 253.765
5919 254.654
5920 254.077
5921 255.397
5922 255.480
5923 254.371
5924 254.013
5925 254.657
5926 253.595
5927 254.273
5928 257.828
5929 254.878
5930 256.646
5931 257.131
5932 257.355
5933 256.022
5934 252.031
5935 253.675
5936 254.750
5937 254.307
5938 252.472
5939 250.599
5940 251.909
5941 250.977
5942 252.124
5943 251.878
5944 250.096
5945 251.646
5946 253.582
5947 253.882
5948 254.100
5949 254.926
5950 252.919
5951 256.883
5952 255.946
5953 254.437
5954 253.834
5955 254.248
5956 261.793
5957 259.055
5958 259.630
5959 258.696
5960 256.411
5961 257.716
5962 256.337
5963 256.484
5964 258.567
5965 254.063
5966 255.022
5967 254.672
5968 254.338
5969 255.525
5970 254.816
5971 252.602
5972 251.610
5973 252.602
5974 254.485
5975 255.559
5976 253.903
5977 253.444
5978 252.482
5979 252.945
5980 252.284
5981 253.309
5982 255.555
5983 255.432
5984 253.581
5985 255.987
5986 252.603
5987 252.817
5988 253.562
5989 254.426
5990 256.384
5991 255.967
5992 256.596
5993 255.953
5994 254.484
5995 252.380
5996 253.172
5997 255.649
5998 256.976
5999 256.245
6000 254.782
6001 253.286
6002 254.944
6003 253.375
6004 255.361
6005 253.867
6006 252.455
6007 253.995
6008 251.838
6009 250.032
6010 253.122
6011 252.190
6012 251.121
6013 252.593
6014 252.456
6015 251.825
6016 251.424
6017 249.726
6018 250.005
6019 249.807
6020 251.250
6021 250.437
6022 250.264
6023 252.364
6024 250.913
6025 252.786
6026 252.249
6027 252.910
6028 253.380
6029 253.472
6030 250.232
6031 253.912
6032 252.968
6033 253.097
6034 252.456
6035 250.749
6036 252.076
6037 252.044
6038 252.597
6039 254.368
6040 254.599
6041 251.645
6042 254.622
6043 255.224
6044 250.633
6045 250.969
6046 253.469
6047 253.041
6048 254.029
6049 254.441
6050 254.016
6051 251.504
6052 251.966
6053 256.569
6054 256.408
6055 255.629
6056 255.879
6057 256.548
6058 256.792
6059 254.879
6060 257.677
6061 257.091
6062 254.901
6063 257.477
6064 257.327
6065 255.132
6066 256.048
6067 256.255
6068 256.125
6069 254.775
6070 253.313
6071 249.507
6072 252.319
6073 253.217
6074 255.405
6075 253.233
6076 253.286
6077 252.244
6078 251.208
6079 249.918
6080 250.478
6081 251.021
6082 249.362
6083 249.926
6084 248.030
6085 247.104
6086 249.283
6087 249.951
6088 246.101
6089 245.744
6090 248.619
6091 244.651
6092 248.483
6093 248.184
6094 245.521
6095 246.727
6096 247.786
6097 249.353
6098 251.990
6099 255.123
6100 253.848
6101 253.883
6102 253.573
6103 256.011
6104 256.942
6105 254.272
6106 255.123
6107 256.347
6108 254.982
6109 254.511
6110 253.771
6111 252.881
6112 255.322
6113 254.258
6114 254.108
6115 252.957
6116 251.120
6117 253.489
6118 250.530
6119 250.837
6120 253.546
6121 252.310
6122 252.089
6123 256.529
6124 253.330
6125 252.582
6126 249.337
6127 249.619
6128 249.689
6129 247.327
6130 245.461
6131 247.020
6132 246.633
6133 246.775
6134 243.753
6135 244.299
6136 244.341
6137 243.847
6138 243.423
6139 245.424
6140 244.665
6141 248.888
6142 244.917
6143 245.355
6144 246.628
6145 243.875
6146 246.650
6147 248.528
6148 247.615
6149 246.986
6150 246.362
6151 248.177
6152 247.325
6153 250.054
6154 244.883
6155 244.099
6156 243.271
6157 245.862
6158 244.967
6159 246.382
6160 245.830
6161 246.455
6162 245.886
6163 246.441
6164 245.983
6165 246.352
6166 248.611
6167 245.473
6168 245.163
6169 244.146
6170 245.080
6171 244.810
6172 244.910
6173 246.598
6174 246.326
6175 246.265
6176 246.750
6177 248.603
6178 244.810
6179 246.716
6180 242.533
6181 245.673
6182 242.163
6183 244.875
6184 241.834
6185 242.781
6186 244.260
6187 246.537
6188 247.643
6189 248.221
6190 250.855
6191 254.457
6192 252.904
6193 251.268
6194 256.986
6195 255.201
6196 255.047
6197 256.290
6198 256.218
6199 253.275
6200 251.291
6201 252.338
6202 251.394
6203 253.271
6204 250.639
6205 251.152
6206 255.372
6207 250.878
6208 250.090
6209 252.433
6210 253.213
6211 251.555
6212 247.772
6213 247.178
6214 248.632
6215 245.929
6216 245.103
6217 248.113
6218 246.906
6219 247.845
6220 249.643
6221 251.216
6222 247.978
6223 247.587
6224 248.933
6225 246.311
6226 249.234
6227 248.320
6228 251.047
6229 250.749
6230 249.922
6231 250.407
6232 249.511
6233 250.886
6234 254.276
6235 252.177
6236 251.847
6237 251.841
6238 250.097
6239 249.131
6240 249.727
6241 250.572
6242 248.542
6243 251.843
6244 250.247
6245 247.227
6246 250.827
6247 252.078
6248 251.771
6249 249.985
6250 248.378
6251 249.572
6252 248.464
6253 249.342
6254 250.105
6255 250.115
6256 250.944
6257 252.625
6258 249.157
6259 246.515
6260 247.490
6261 249.536
6262 248.860
6263 249.244
6264 249.969
6265 249.148
6266 249.070
6267 249.000
6268 252.492
6269 251.483
6270 250.607
6271 252.272
6272 252.334
6273 251.320
6274 254.953
6275 253.812
6276 253.562
6277 255.854
6278 254.286
6279 253.413
6280 252.958
6281 253.278
6282 254.923
6283 252.838
6284 254.393
6285 253.456
6286 255.572
6287 257.014
6288 256.910
6289 257.651
6290 255.579
6291 256.908
6292 253.282
6293 253.656
6294 257.526
6295 258.078
6296 258.951
6297 258.422
6298 258.198
6299 257.435
6300 256.223
6301 255.859
6302 254.679
6303 253.564
6304 253.706
6305 254.483
6306 256.179
6307 258.311
6308 259.894
6309 258.126
6310 260.879
6311 258.396
6312 254.997
6313 258.851
6314 256.019
6315 257.175
6316 255.648
6317 255.425
6318 258.239
6319 255.886
6320 255.866
6321 254.582
6322 256.183
6323 257.402
6324 258.071
6325 258.134
6326 259.605
6327 258.649
6328 259.262
6329 259.514
6330 260.700
6331 258.615
6332 259.262
6333 257.638
6334 257.713
6335 258.756
6336 257.529
6337 256.318
6338 258.978
6339 254.347
6340 253.698
6341 256.013
6342 252.131
6343 255.882
6344 259.519
6345 258.781
6346 260.298
6347 258.573
6348 258.752
6349 261.552
6350 259.221
6351 259.604
6352 258.677
6353 259.161
6354 257.595
6355 257.049
6356 257.483
6357 257.862
6358 258.508
6359 255.051
6360 256.746
6361 255.972
6362 255.357
6363 257.710
6364 259.847
6365 257.495
6366 257.626
6367 256.600
6368 257.128
6369 259.287
6370 258.237
6371 256.148
6372 255.758
6373 254.336
6374 259.250
6375 259.613
6376 260.257
6377 258.491
6378 258.945
6379 260.394
6380 262.587
6381 260.608
6382 260.770
6383 260.002
6384 259.982
6385 261.447
6386 260.512
6387 263.567
6388 262.469
6389 262.866
6390 261.441
6391 259.972
6392 259.618
6393 261.736
6394 260.665
6395 261.040
6396 261.228
6397 260.003
6398 259.452
6399 257.339
6400 256.990
6401 259.164
6402 258.664
6403 260.391
6404 259.527
6405 259.331
6406 258.511
6407 257.965
6408 257.505
6409 256.343
6410 254.865
6411 256.291
6412 255.914
6413 255.323
6414 254.341
6415 253.541
6416 251.772
6417 254.603
6418 250.490
6419 251.539
6420 251.651
6421 252.876
6422 252.223
6423 251.608
6424 249.913
6425 253.092
6426 253.521
6427 251.574
6428 255.907
6429 252.128
6430 255.277
6431 255.231
6432 252.199
6433 250.652
6434 250.377
6435 249.006
6436 251.632
6437 248.407
6438 248.719
6439 250.790
6440 248.740
6441 247.261
6442 248.619
6443 249.509
6444 250.083
6445 246.950
6446 248.092
6447 245.370
6448 245.595
6449 245.666
6450 242.727
6451 245.337
6452 246.226
6453 247.477
6454 246.447
6455 250.646
6456 249.875
6457 251.596
6458 249.634
6459 249.430
6460 249.387
6461 249.479
6462 249.740
6463 250.015
6464 248.011
6465 248.572
6466 248.131
6467 250.330
6468 247.641
6469 247.209
6470 248.459
6471 247.933
6472 246.756
6473 250.037
6474 250.096
6475 249.805
6476 251.751
6477 253.558
6478 252.289
6479 254.668
6480 251.384
6481 252.455
6482 250.264
6483 251.166
6484 250.489
6485 250.319
6486 252.950
6487 251.674
6488 249.986
6489 250.995
6490 246.644
6491 245.564
6492 249.412
6493 247.887
6494 247.691
6495 246.088
6496 247.302
6497 246.842
6498 245.727
6499 244.074
6500 240.312
6501 245.609
6502 240.695
6503 243.605
6504 242.417
6505 241.238
6506 244.529
6507 246.064
6508 244.142
6509 245.753
6510 244.077
6511 244.171
6512 247.076
6513 248.664
6514 248.039
6515 248.193
6516 246.565
6517 245.639
6518 243.402
6519 243.621
6520 243.828
6521 244.966
6522 248.525
6523 245.246
6524 245.629
6525 242.804
6526 244.476
6527 243.529
6528 245.600
6529 244.839
6530 246.524
6531 249.767
6532 247.975
6533 248.452
6534 250.124
6535 244.619
6536 246.802
6537 249.270
6538 250.481
6539 247.370
6540 248.015
6541 249.456
6542 247.163
6543 247.626
6544 248.131
6545 250.203
6546 250.031
6547 247.552
6548 249.411
6549 250.361
6550 251.062
6551 246.893
6552 247.999
6553 246.140
6554 245.073
6555 244.216
6556 245.001
6557 244.849
6558 246.193
6559 247.018
6560 246.141
6561 248.203
6562 248.095
6563 248.709
6564 246.218
6565 247.964
6566 250.570
6567 251.383
6568 250.019
6569 251.818
6570 249.884
6571 248.815
6572 252.296
6573 251.921
6574 250.496
6575 253.620
6576 255.494
6577 253.255
6578 253.894
6579 255.241
6580 255.762
6581 255.295
6582 254.928
6583 257.474
6584 255.651
6585 256.215
6586 253.929
6587 253.798
6588 253.167
6589 252.894
6590 252.502
6591 253.617
6592 251.765
6593 254.430
6594 252.012
6595 254.158
6596 254.108
6597 254.679
6598 256.321
6599 257.859
6600 256.988
6601 255.555
6602 255.131
6603 253.204
6604 254.004
6605 252.502
6606 253.198
6607 254.366
6608 254.887
6609 252.131
6610 251.587
6611 250.512
6612 249.463
6613 249.347
6614 250.713
6615 249.292
6616 247.337
6617 245.902
6618 247.961
6619 246.143
6620 248.392
6621 249.669
6622 249.043
6623 248.284
6624 249.097
6625 250.558
6626 249.771
6627 249.412
6628 250.242
6629 249.760
6630 249.663
6631 250.388
6632 248.581
6633 249.862
6634 250.645
6635 252.204
6636 250.306
6637 250.958
6638 253.206
6639 253.098
6640 253.865
6641 255.662
6642 253.078
6643 253.359
6644 254.352
6645 256.425
6646 254.394
6647 254.682
6648 257.354
6649 254.834
6650 253.907
6651 252.657
6652 254.573
6653 252.767
6654 254.044
6655 252.454
6656 252.869
6657 254.422
6658 254.746
6659 252.727
6660 252.609
6661 251.674
6662 254.970
6663 251.911
6664 253.626
6665 250.786
6666 249.934
6667 252.190
6668 251.594
6669 249.879
6670 246.570
6671 249.680
6672 247.750
6673 246.175
6674 246.962
6675 247.971
6676 250.451
6677 249.754
6678 251.090
6679 248.887
6680 251.888
6681 249.170
6682 247.866
6683 249.545
6684 251.204
6685 249.153
6686 250.582
6687 250.336
6688 249.721
6689 250.725
6690 249.000
6691 248.144
6692 246.459
6693 249.843
6694 249.461
6695 251.070
6696 248.146
6697 249.060
6698 249.559
6699 251.695
6700 250.313
6701 251.050
6702 249.997
6703 251.549
6704 247.640
6705 248.498
6706 248.763
6707 251.295
6708 249.572
6709 249.746
6710 249.874
6711 251.675
6712 250.208
6713 252.319
6714 254.208
6715 254.046
6716 253.039
6717 252.293
6718 252.179
6719 252.845
6720 251.342
6721 253.279
6722 253.616
6723 254.446
6724 255.038
6725 254.202
6726 255.267
6727 254.043
6728 255.340
6729 256.289
6730 257.536
6731 256.891
6732 258.015
6733 259.907
6734 259.343
6735 258.489
6736 257.792
6737 255.769
6738 256.467
6739 255.975
6740 255.981
6741 256.859
6742 256.288
6743 257.885
6744 259.787
6745 257.421
6746 256.917
6747 254.545
6748 256.562
6749 254.404
6750 254.432
6751 253.264
6752 252.920
6753 253.210
6754 254.923
6755 254.685
6756 256.275
6757 255.115
6758 259.285
6759 257.952
6760 258.037
6761 258.423
6762 257.031
6763 258.493
6764 255.902
6765 254.966
6766 254.167
6767 252.554
6768 254.218
6769 254.750
6770 253.282
6771 253.538
6772 251.712
6773 253.753
6774 250.569
6775 250.914
6776 249.163
6777 250.292
6778 251.092
6779 251.244
6780 253.371
6781 251.617
6782 251.607
6783 251.049
6784 251.855
6785 250.362
6786 250.000
6787 250.208
6788 249.133
6789 249.565
6790 246.893
6791 246.998
6792 245.232
6793 249.823
6794 249.053
6795 247.068
6796 250.686
6797 251.219
6798 247.755
6799 248.511
6800 249.628
6801 250.419
6802 254.218
6803 252.948
6804 249.837
6805 250.555
6806 252.650
6807 250.749
6808 252.436
6809 250.596
6810 249.896
6811 250.419
6812 250.471
6813 249.693
6814 251.379
6815 249.813
6816 250.100
6817 249.126
6818 248.865
6819 248.674
6820 248.398
6821 249.717
6822 250.990
6823 248.480
6824 249.373
6825 249.156
6826 250.805
6827 251.032
6828 251.177
6829 247.904
6830 248.223
6831 252.195
6832 250.507
6833 249.703
6834 249.657
6835 248.426
6836 254.201
6837 251.166
6838 251.429
6839 250.130
6840 250.778
6841 252.429
6842 253.477
6843 253.085
6844 256.080
6845 254.647
6846 256.491
6847 256.731
6848 256.072
6849 256.049
6850 256.822
6851 256.401
6852 257.676
6853 257.591
6854 257.593
6855 259.894
6856 257.370
6857 255.989
6858 259.555
6859 257.255
6860 253.541
6861 255.575
6862 252.617
6863 251.958
6864 249.116
6865 253.121
6866 251.972
6867 250.976
6868 253.082
6869 253.613
6870 252.620
6871 250.770
6872 249.669
6873 251.499
6874 248.077
6875 247.180
6876 249.005
6877 248.358
6878 247.250
6879 243.089
6880 243.262
6881 244.636
6882 243.756
6883 243.308
6884 242.782
6885 245.979
6886 244.780
6887 245.268
6888 247.548
6889 249.590
6890 247.216
6891 250.928
6892 249.017
6893 247.126
6894 247.618
6895 247.872
6896 248.684
6897 250.244
6898 251.063
6899 251.354
6900 252.038
6901 251.510
6902 251.060
6903 251.709
6904 253.772
6905 253.898
6906 250.662
6907 250.653
6908 247.700
6909 248.363
6910 248.039
6911 246.193
6912 241.973
6913 243.532
6914 245.550
6915 245.053
6916 247.808
6917 246.281
6918 246.621
6919 244.363
6920 244.756
6921 246.567
6922 248.878
6923 245.777
6924 246.572
6925 243.910
6926 246.065
6927 245.225
6928 244.155
6929 244.660
6930 242.988
6931 242.503
6932 242.449
6933 246.738
6934 245.491
6935 242.299
6936 243.206
6937 242.824
6938 245.392
6939 246.701
6940 249.429
6941 248.627
6942 249.976
6943 254.396
6944 251.940
6945 249.408
6946 249.366
6947 252.059
6948 250.008
6949 252.608
6950 251.357
6951 251.832
6952 251.689
6953 251.178
6954 251.242
6955 253.140
6956 250.942
6957 251.743
6958 253.221
6959 253.388
6960 251.810
6961 252.570
6962 252.117
6963 255.953
6964 255.664
6965 253.641
6966 254.323
6967 253.501
6968 251.811
6969 253.614
6970 254.365
6971 254.084
6972 250.227
6973 249.708
6974 253.287
6975 251.457
6976 251.242
6977 252.113
6978 252.514
6979 250.199
6980 252.412
6981 251.897
6982 252.626
6983 250.446
6984 253.034
6985 251.058
6986 250.365
6987 250.027
6988 254.071
6989 253.936
6990 255.430
6991 255.026
6992 252.804
6993 253.829
6994 252.137
6995 252.810
6996 253.482
6997 251.025
6998 250.762
6999 252.446
7000 252.303
7001 253.076
7002 250.950
7003 252.551
7004 252.010
7005 250.236
7006 251.223
7007 250.038
7008 251.038
7009 250.530
7010 256.216
7011 252.940
7012 253.476
7013 254.320
7014 254.250
7015 255.125
7016 256.494
7017 258.605
7018 258.166
7019 258.552
7020 259.727
7021 258.733
7022 259.857
7023 257.763
7024 256.782
7025 258.853
7026 259.377
7027 257.117
7028 255.935
7029 256.382
7030 258.028
7031 252.953
7032 256.356
7033 255.703
7034 253.721
7035 253.770
7036 253.634
7037 254.067
7038 254.899
7039 252.753
7040 252.837
7041 253.895
7042 252.642
7043 251.178
7044 253.163
7045 254.061
7046 252.696
7047 253.626
7048 254.916
7049 252.746
7050 253.506
7051 255.394
7052 253.322
7053 254.688
7054 253.230
7055 256.187
7056 254.059
7057 253.284
7058 255.214
7059 254.451
7060 254.278
7061 255.466
7062 255.452
7063 255.529
7064 252.532
7065 255.647
7066 254.115
7067 252.963
7068 251.735
7069 252.136
7070 254.918
7071 254.787
7072 254.149
7073 255.389
7074 253.905
7075 251.729
7076 251.940
7077 253.906
7078 254.156
7079 254.254
7080 253.272
7081 252.052
7082 255.019
7083 252.094
7084 254.415
7085 253.516
7086 253.894
7087 252.405
7088 253.695
7089 254.605
7090 253.026
7091 254.930
7092 255.534
7093 255.532
7094 254.844
7095 255.446
7096 250.121
7097 251.864
7098 251.782
7099 251.622
7100 252.469
7101 251.998
7102 250.294
7103 252.403
7104 251.790
7105 253.665
7106 251.200
7107 249.773
7108 250.583
7109 252.342
7110 250.281
7111 252.147
7112 252.135
7113 253.647
7114 254.116
7115 251.243
7116 250.182
7117 251.212
7118 248.289
7119 248.565
7120 249.411
7121 247.802
7122 249.793
7123 249.738
7124 249.283
7125 247.687
7126 247.752
7127 247.246
7128 247.822
7129 248.457
7130 249.512
7131 248.009
7132 246.006
7133 246.253
7134 248.735
7135 246.025
7136 251.329
7137 246.725
7138 248.945
7139 249.653
7140 251.310
7141 248.826
7142 245.862
7143 246.659
7144 246.486
7145 247.831
7146 248.831
7147 251.082
7148 249.049
7149 249.712
7150 251.494
7151 250.534
7152 248.232
7153 248.328
7154 252.340
7155 250.890
7156 253.256
7157 254.824
7158 252.878
7159 253.598
7160 252.026
7161 255.525
7162 254.024
7163 256.368
7164 255.190
7165 253.606
7166 256.249
7167 254.750
7168 256.190
7169 255.869
7170 256.370
7171 255.745
7172 253.765
7173 256.008
7174 254.250
7175 256.855
7176 257.050
7177 256.726
7178 256.972
7179 257.545
7180 259.304
7181 260.794
7182 258.899
7183 256.540
7184 256.759
7185 259.157
7186 257.670
7187 259.880
7188 257.242
7189 257.127
7190 257.696
7191 257.500
7192 259.332
7193 257.101
7194 259.478
7195 260.268
7196 258.916
7197 259.318
7198 258.985
7199 260.870
7200 260.808
7201 262.472
7202 259.914
7203 260.447
7204 262.030
7205 257.464
7206 257.830
7207 257.658
7208 256.406
7209 255.389
7210 257.177
7211 258.152
7212 256.422
7213 258.856
7214 257.256
7215 255.676
7216 254.184
7217 254.478
7218 253.089
7219 256.268
7220 258.822
7221 258.671
7222 257.333
7223 257.240
7224 252.832
7225 250.728
7226 252.737
7227 254.919
7228 256.174
7229 256.908
7230 256.330
7231 256.595
7232 257.660
7233 259.343
7234 255.938
7235 258.345
7236 258.954
7237 256.277
7238 256.510
7239 253.895
7240 255.224
7241 256.833
7242 257.809
7243 260.916
7244 258.083
7245 257.048
7246 257.413
7247 254.194
7248 255.707
7249 254.811
7250 256.874
7251 258.453
7252 255.631
7253 257.550
7254 258.132
7255 257.739
7256 254.952
7257 258.181
7258 257.841
7259 256.313
7260 257.659
7261 258.423
7262 257.760
7263 258.086
7264 257.333
7265 257.280
7266 258.850
7267 260.311
7268 261.021
7269 260.561
7270 260.413
7271 259.971
7272 257.769
7273 259.014
7274 256.878
7275 258.218
7276 261.334
7277 261.258
7278 259.542
7279 257.718
7280 256.554
7281 255.496
7282 253.331
7283 254.110
7284 252.281
7285 253.411
7286 251.190
7287 251.269
7288 253.329
7289 256.449
7290 255.760
7291 253.410
7292 255.973
7293 253.504
7294 254.454
7295 256.506
7296 256.635
7297 256.292
7298 255.653
7299 255.214
7300 255.833
7301 254.582
7302 254.448
7303 253.382
7304 253.322
7305 255.679
7306 253.224
7307 254.231
7308 251.798
7309 254.449
7310 252.632
7311 251.535
7312 253.973
7313 251.738
7314 251.785
7315 252.408
7316 251.537
7317 248.291
7318 252.484
7319 252.624
7320 256.060
7321 256.935
7322 256.367
7323 255.427
7324 253.331
7325 255.642
7326 253.661
7327 258.490
7328 254.999
7329 255.615
7330 253.816
7331 251.707
7332 252.186
7333 252.826
7334 253.983
7335 254.275
7336 253.154
7337 254.523
7338 255.877
7339 257.252
7340 254.068
7341 255.060
7342 255.125
7343 255.658
7344 254.334
7345 255.652
7346 254.426
7347 255.072
7348 255.074
7349 256.668
7350 255.511
7351 255.530
7352 256.511
7353 256.064
7354 257.799
7355 257.715
7356 255.277
7357 254.430
7358 252.063
7359 254.520
7360 251.729
7361 252.030
7362 251.278
7363 249.250
7364 252.037
7365 251.206
7366 250.120
7367 251.801
7368 247.909
7369 250.766
7370 249.991
7371 252.257
7372 251.792
7373 251.844
7374 254.797
7375 251.865
7376 255.176
7377 253.680
7378 253.791
7379 257.172
7380 256.980
7381 258.254
7382 259.769
7383 257.806
7384 257.851
7385 259.986
7386 259.271
7387 258.190
7388 261.454
7389 260.253
7390 256.006
7391 258.284
7392 256.760
7393 258.520
7394 256.200
7395 254.620
7396 255.596
7397 255.454
7398 255.784
7399 255.339
7400 256.037
7401 253.190
7402 253.582
7403 252.377
7404 251.671
7405 254.206
7406 255.164
7407 252.802
7408 252.705
7409 255.584
7410 253.927
7411 251.140
7412 253.492
7413 252.631
7414 253.281
7415 253.917
7416 256.644
7417 258.875
7418 258.086
7419 258.070
7420 260.729
7421 256.544
7422 256.335
7423 256.036
7424 255.257
7425 253.256
7426 255.278
7427 256.867
7428 254.962
7429 255.361
7430 255.226
7431 256.663
7432 258.447
7433 259.013
7434 259.204
7435 258.189
7436 260.083
7437 255.662
7438 256.181
7439 257.227
7440 259.411
7441 254.756
7442 256.448
7443 256.714
7444 258.447
7445 256.664
7446 256.690
7447 257.802
7448 257.289
7449 258.082
7450 258.481
7451 256.260
7452 256.908
7453 258.280
7454 260.679
7455 258.593
7456 256.445
7457 258.719
7458 259.267
7459 257.205
7460 260.164
7461 257.649
7462 257.895
7463 258.865
7464 261.355
7465 261.203
7466 259.348
7467 258.342
7468 260.271
7469 258.029
7470 259.651
7471 260.644
7472 259.917
7473 260.306
7474 261.203
7475 261.475
7476 261.907
7477 261.742
7478 261.951
7479 260.208
7480 259.144
7481 259.213
7482 258.064
7483 258.862
7484 257.236
7485 257.313
7486 257.648
7487 255.990
7488 259.967
7489 259.925
7490 260.435
7491 257.198
7492 260.595
7493 258.824
7494 259.036
7495 260.242
7496 258.013
7497 258.240
7498 258.638
7499 260.146
7500 257.531
7501 260.981
7502 256.252
7503 258.159
7504 256.180
7505 257.246
7506 256.545
7507 257.099
7508 259.340
7509 256.481
7510 257.766
7511 255.665
7512 255.941
7513 257.657
7514 256.068
7515 257.293
7516 260.300
7517 258.693
7518 255.814
7519 257.271
7520 257.504
7521 263.036
7522 261.346
7523 257.265
7524 258.518
7525 256.628
7526 254.911
7527 258.096
7528 256.410
7529 256.776
7530 252.600
7531 254.132
7532 252.065
7533 250.867
7534 250.209
7535 252.273
7536 250.969
7537 253.291
7538 253.641
7539 253.090
7540 251.982
7541 249.717
7542 250.467
7543 251.031
7544 250.072
7545 250.678
7546 249.500
7547 249.768
7548 250.528
7549 246.912
7550 248.057
7551 250.127
7552 250.461
7553 250.003
7554 247.683
7555 247.444
7556 246.626
7557 247.342
7558 246.694
7559 245.488
7560 245.322
7561 245.937
7562 246.076
7563 245.532
7564 246.652
7565 246.955
7566 248.174
7567 247.296
7568 245.280
7569 244.974
7570 240.371
7571 241.772
7572 241.620
7573 238.667
7574 241.063
7575 239.411
7576 238.197
7577 240.374
7578 242.957
7579 239.137
7580 241.516
7581 240.712
7582 243.180
7583 245.171
7584 243.552
7585 244.074
7586 241.508
7587 243.437
7588 241.862
7589 240.627
7590 240.919
7591 240.187
7592 239.791
7593 239.579
7594 239.080
7595 242.776
7596 244.735
7597 240.410
7598 242.331
7599 243.236
7600 241.954
7601 245.514
7602 242.634
7603 243.300
7604 241.190
7605 243.082
7606 237.666
7607 238.114
7608 238.605
7609 238.715
7610 239.054
7611 240.113
7612 237.482
7613 237.037
7614 239.160
7615 239.921
7616 237.970
7617 238.595
7618 238.413
7619 238.617
7620 238.780
7621 239.089
7622 240.361
7623 238.852
7624 239.979
7625 240.460
7626 237.973
7627 239.126
7628 239.699
7629 240.699
7630 238.110
7631 239.062
7632 235.577
7633 236.150
7634 235.901
7635 232.550
7636 236.235
7637 236.718
7638 235.949
7639 237.854
7640 235.717
7641 234.205
7642 233.046
7643 234.470
7644 233.646
7645 235.289
7646 236.470
7647 235.743
7648 234.737
7649 237.421
7650 238.407
7651 236.562
7652 235.575
7653 235.484
7654 236.989
7655 237.357
7656 239.823
7657 235.812
7658 234.288
7659 236.247
7660 234.594
7661 236.056
7662 234.692
7663 231.986
7664 233.770
7665 233.841
7666 230.825
7667 230.938
7668 228.454
7669 230.785
7670 230.237
7671 228.160
7672 230.627
7673 231.123
7674 231.152
7675 230.799
7676 229.421
7677 229.579
7678 232.001
7679 230.853
7680 231.705
7681 232.020
7682 234.364
7683 231.465
7684 231.674
7685 229.680
7686 230.722
7687 230.338
7688 229.250
7689 230.648
7690 231.219
7691 234.040
7692 230.555
7693 232.640
7694 231.407
7695 231.315
7696 230.723
7697 228.497
7698 226.944
7699 228.616
7700 228.438
7701 228.513
7702 231.604
7703 230.932
7704 232.435
7705 230.739
7706 229.721
7707 229.721
7708 231.571
7709 232.148
7710 232.049
7711 235.713
7712 234.629
7713 235.068
7714 231.441
7715 231.284
7716 231.983
7717 232.977
7718 231.997
7719 230.257
7720 227.240
7721 230.664
7722 231.483
7723 231.060
7724 231.366
7725 230.548
7726 229.355
7727 228.347
7728 228.587
7729 230.838
7730 232.676
7731 236.408
7732 233.251
7733 235.325
7734 232.645
7735 235.007
7736 234.638
7737 232.770
7738 234.892
7739 236.734
7740 234.907
7741 234.043
7742 236.716
7743 237.799
7744 235.328
7745 239.461
7746 238.362
7747 239.804
7748 239.884
7749 238.340
7750 239.004
7751 240.003
7752 240.767
7753 239.819
7754 239.132
7755 238.454
7756 238.068
7757 239.960
7758 237.533
7759 236.499
7760 234.755
7761 235.476
7762 234.947
7763 233.288
7764 233.107
7765 234.928
7766 235.927
7767 231.450
7768 233.349
7769 232.803
7770 237.254
7771 232.370
7772 233.626
7773 230.919
7774 232.034
7775 233.670
7776 234.024
7777 236.875
7778 235.653
7779 236.062
7780 237.262
7781 237.712
7782 235.073
7783 238.369
7784 240.646
7785 236.636
7786 237.234
7787 236.319
7788 236.587
7789 238.289
7790 239.457
7791 236.491
7792 235.499
7793 234.209
7794 233.584
7795 233.807
7796 235.073
7797 234.916
7798 235.276
7799 234.198
7800 232.188
7801 235.684
7802 236.669
7803 234.390
7804 233.986
7805 235.985
7806 234.923
7807 234.591
7808 232.177
7809 233.057
7810 232.741
7811 230.953
7812 231.471
7813 234.099
7814 232.494
7815 232.795
7816 230.312
7817 232.076
7818 230.147
7819 231.355
7820 232.119
7821 233.743
7822 232.238
7823 231.535
7824 229.984
7825 229.018
7826 227.369
7827 232.253
7828 231.059
7829 232.499
7830 230.258
7831 231.940
7832 230.638
7833 231.210
7834 230.028
7835 228.689
7836 226.634
7837 227.921
7838 226.205
7839 230.492
7840 229.947
7841 231.422
7842 229.523
7843 229.672
7844 230.894
7845 232.399
7846 233.155
7847 231.211
7848 232.850
7849 232.441
7850 232.377
7851 233.616
7852 234.909
7853 235.128
7854 234.677
7855 236.379
7856 237.459
7857 235.559
7858 237.570
7859 238.188
7860 240.394
7861 240.129
7862 239.970
7863 245.399
7864 244.651
7865 244.102
7866 243.191
7867 243.978
7868 243.806
7869 243.745
7870 241.461
7871 242.067
7872 241.629
7873 240.509
7874 240.180
7875 240.647
7876 240.020
7877 238.158
7878 237.033
7879 237.802
7880 238.002
7881 237.937
7882 241.283
7883 241.938
7884 239.456
7885 239.841
7886 240.580
7887 238.897
7888 238.752
7889 241.558
7890 238.879
7891 237.997
7892 237.662
7893 234.966
7894 234.283
7895 236.029
7896 236.236
7897 236.851
7898 235.186
7899 235.482
7900 236.129
7901 233.657
7902 234.251
7903 236.428
7904 237.035
7905 233.277
7906 233.348
7907 234.313
7908 234.930
7909 234.278
7910 233.624
7911 232.806
7912 233.048
7913 231.929
7914 232.304
7915 233.495
7916 233.169
7917 234.930
7918 236.042
7919 235.513
7920 237.211
7921 236.212
7922 235.373
7923 232.860
7924 234.565
7925 233.740
7926 231.198
7927 232.773
7928 231.081
7929 231.382
7930 231.988
7931 232.403
7932 231.686
7933 232.829
7934 230.873
7935 230.443
7936 230.965
7937 228.973
7938 229.549
7939 229.472
7940 230.389
7941 230.512
7942 231.435
7943 232.329
7944 231.804
7945 228.938
7946 230.134
7947 232.436
7948 230.958
7949 231.380
7950 231.312
7951 234.168
7952 234.221
7953 233.718
7954 233.464
7955 234.201
7956 235.635
7957 236.581
7958 235.465
7959 235.415
7960 234.785
7961 234.630
7962 235.279
7963 234.916
7964 234.477
7965 234.853
7966 235.335
7967 235.474
7968 234.667
7969 235.847
7970 235.622
7971 235.321
7972 234.693
7973 237.970
7974 236.782
7975 237.572
7976 235.510
7977 235.457
7978 233.682
7979 233.389
7980 235.293
7981 235.665
7982 238.449
7983 235.434
7984 234.347
7985 236.961
7986 236.452
7987 237.643
7988 234.163
7989 237.539
7990 240.381
7991 235.225
7992 235.971
7993 233.928
7994 234.818
7995 237.108
7996 233.210
7997 233.295
7998 233.112
7999 233.421
8000 234.253
8001 233.589
8002 234.570
8003 234.416
8004 232.491
8005 229.943
8006 229.890
8007 231.239
8008 231.874
8009 232.133
8010 232.935
8011 233.811
8012 233.384
8013 232.778
8014 232.092
8015 233.377
8016 232.480
8017 231.819
8018 234.262
8019 230.047
8020 233.761
8021 230.471
8022 231.962
8023 235.979
8024 236.152
8025 237.027
8026 238.885
8027 237.718
8028 237.590
8029 240.634
8030 241.174
8031 241.933
8032 244.141
8033 240.617
8034 240.995
8035 239.300
8036 244.080
8037 244.790
8038 244.426
8039 243.274
8040 244.429
8041 245.971
8042 242.283
8043 244.354
8044 241.165
8045 244.467
8046 244.784
8047 245.316
8048 246.934
8049 246.245
8050 247.150
8051 248.048
8052 246.995
8053 247.424
8054 247.432
8055 245.454
8056 248.214
8057 247.101
8058 249.746
8059 249.786
8060 250.931
8061 249.894
8062 246.949
8063 250.197
8064 249.039
8065 249.339
8066 250.345
8067 249.157
8068 248.200
8069 247.941
8070 247.173
8071 247.736
8072 247.822
8073 247.325
8074 247.732
8075 247.333
8076 251.270
8077 250.584
8078 251.236
8079 251.681
8080 253.355
8081 253.090
8082 250.970
8083 252.077
8084 248.486
8085 250.745
8086 251.153
8087 252.271
8088 252.080
8089 254.643
8090 252.077
8091 255.481
8092 255.303
8093 256.839
8094 254.899
8095 256.417
8096 258.339
8097 260.383
8098 257.805
8099 257.211
8100 258.078
8101 256.447
8102 255.657
8103 253.464
8104 254.845
8105 253.441
8106 254.836
8107 254.338
8108 253.898
8109 255.580
8110 255.235
8111 253.612
8112 254.048
8113 252.082
8114 256.265
8115 255.804
8116 255.890
8117 254.509
8118 256.705
8119 256.440
8120 253.819
8121 253.414
8122 252.615
8123 255.807
8124 254.956
8125 259.520
8126 258.366
8127 256.631
8128 253.891
8129 253.525
8130 254.200
8131 250.948
8132 253.097
8133 251.858
8134 252.512
8135 248.921
8136 248.817
8137 249.705
8138 248.981
8139 248.371
8140 247.413
8141 246.253
8142 248.173
8143 248.222
8144 246.477
8145 246.411
8146 246.803
8147 248.252
8148 242.666
8149 245.741
8150 244.409
8151 243.560
8152 246.000
8153 244.657
8154 246.489
8155 245.764
8156 243.865
8157 244.276
8158 244.708
8159 245.163
8160 244.013
8161 241.190
8162 242.642
8163 240.531
8164 240.354
8165 238.722
8166 242.015
8167 241.377
8168 241.326
8169 245.974
8170 248.427
8171 246.330
8172 243.037
8173 242.254
8174 240.018
8175 243.125
8176 243.937
8177 245.544
8178 244.494
8179 244.609
8180 245.290
8181 243.865
8182 243.664
8183 246.039
8184 245.933
8185 246.452
8186 245.285
8187 244.752
8188 245.766
8189 242.130
8190 243.884
8191 242.873
8192 241.124
8193 243.536
8194 242.008
8195 242.185
8196 243.565
8197 242.419
8198 242.031
8199 243.922
8200 245.927
8201 245.554
8202 245.974
8203 244.750
8204 248.383
8205 245.637
8206 246.838
8207 245.759
8208 246.522
8209 247.987
8210 246.669
8211 246.881
8212 248.411
8213 249.319
8214 247.082
8215 248.062
8216 250.477
8217 249.939
8218 250.269
8219 250.895
8220 248.366
8221 248.904
8222 249.752
8223 248.879
8224 247.294
8225 247.300
8226 245.589
8227 246.120
8228 245.149
8229 247.341
8230 246.469
8231 247.664
8232 246.905
8233 244.248
8234 244.052
8235 243.868
8236 243.053
8237 242.249
8238 239.115
8239 239.375
8240 236.884
8241 233.990
8242 236.511
8243 238.851
8244 238.495
8245 239.210
8246 241.239
8247 242.829
8248 239.910
8249 239.116
8250 238.659
8251 240.096
8252 236.902
8253 237.273
8254 235.991
8255 233.159
8256 233.021
8257 237.239
8258 234.819
8259 238.340
8260 239.425
8261 238.629
8262 239.245
8263 240.644
8264 240.027
8265 241.080
8266 239.293
8267 240.097
8268 238.257
8269 238.009
8270 239.379
8271 240.401
8272 240.143
8273 237.045
8274 236.993
8275 238.145
8276 236.899
8277 237.690
8278 234.730
8279 232.464
8280 232.055
8281 233.223
8282 234.007
8283 232.376
8284 235.604
8285 232.430
8286 231.840
8287 235.519
8288 237.203
8289 238.226
8290 237.679
8291 236.160
8292 235.368
8293 235.810
8294 237.571
8295 237.260
8296 236.653
8297 234.915
8298 236.054
8299 234.656
8300 236.141
8301 238.840
8302 237.869
8303 240.073
8304 236.417
8305 238.226
8306 236.778
8307 238.450
8308 238.514
8309 238.102
8310 237.762
8311 237.949
8312 240.505
8313 239.741
8314 238.284
8315 239.377
8316 237.364
8317 239.425
8318 238.777
8319 238.940
8320 240.739
8321 239.401
8322 242.186
8323 242.017
8324 239.837
8325 240.372
8326 240.170
8327 238.180
8328 240.900
8329 241.311
8330 243.132
8331 240.826
8332 240.327
8333 239.536
8334 237.876
8335 238.742
8336 235.974
8337 238.684
8338 237.161
8339 239.162
8340 237.590
8341 238.674
8342 238.545
8343 242.173
8344 240.839
8345 240.212
8346 240.885
8347 239.875
8348 241.710
8349 239.026
8350 240.556
8351 236.948
8352 236.505
8353 237.592
8354 240.708
8355 240.140
8356 241.902
8357 239.984
8358 237.613
8359 237.347
8360 237.422
8361 237.923
8362 238.011
8363 240.397
8364 237.251
8365 237.253
8366 234.933
8367 236.577
8368 234.436
8369 235.074
8370 237.227
8371 237.475
8372 239.213
8373 236.054
8374 236.628
8375 239.430
8376 239.970
8377 238.927
8378 240.267
8379 237.783
8380 238.219
8381 236.194
8382 237.449
8383 234.366
8384 234.816
8385 237.113
8386 238.449
8387 238.505
8388 238.529
8389 238.429
8390 238.571
8391 242.281
8392 241.166
8393 240.564
8394 235.634
8395 236.079
8396 236.936
8397 236.729
8398 237.678
8399 236.639
8400 236.890
8401 239.484
8402 239.107
8403 237.850
8404 237.450
8405 240.037
8406 241.263
8407 242.377
8408 239.444
8409 240.165
8410 239.966
8411 238.296
8412 241.673
8413 242.193
8414 238.761
8415 238.286
8416 239.516
8417 238.705
8418 238.152
8419 238.813
8420 240.002
8421 240.236
8422 241.237
8423 240.300
8424 237.204
8425 239.455
8426 239.748
8427 240.219
8428 239.155
8429 238.320
8430 235.693
8431 238.038
8432 237.361
8433 235.362
8434 239.290
8435 238.384
8436 236.615
8437 237.270
8438 240.602
8439 240.910
8440 241.186
8441 236.382
8442 239.657
8443 240.619
8444 239.022
8445 236.508
8446 236.947
8447 238.206
8448 236.289
8449 235.905
8450 234.580
8451 237.641
8452 234.543
8453 234.451
8454 233.646
8455 233.542
8456 235.515
8457 234.609
8458 233.695
8459 235.761
8460 233.148
8461 233.023
8462 233.497
8463 232.643
8464 233.510
8465 231.576
8466 231.995
8467 230.964
8468 231.162
8469 232.284
8470 232.758
8471 233.967
8472 231.861
8473 230.895
8474 232.829
8475 235.004
8476 233.668
8477 234.499
8478 233.874
8479 235.613
8480 232.794
8481 236.618
8482 237.140
8483 235.465
8484 234.879
8485 235.962
8486 237.347
8487 234.036
8488 236.470
8489 232.693
8490 236.803
8491 235.979
8492 235.754
8493 235.691
8494 235.740
8495 235.890
8496 238.757
8497 239.551
8498 238.867
8499 237.822
8500 238.286
8501 236.360
8502 237.278
8503 239.455
8504 237.968
8505 240.600
8506 238.732
8507 242.207
8508 241.384
8509 241.778
8510 242.347
8511 240.560
8512 238.957
8513 240.542
8514 240.405
8515 241.303
8516 241.516
8517 243.657
8518 241.633
8519 242.751
8520 239.932
8521 244.316
8522 240.107
8523 241.180
8524 240.093
8525 239.142
8526 237.772
8527 239.933
8528 240.656
8529 239.449
8530 238.322
8531 239.160
8532 240.451
8533 240.674
8534 240.944
8535 237.969
8536 238.526
8537 241.518
8538 240.885
8539 239.421
8540 241.592
8541 240.090
8542 238.631
8543 237.316
8544 237.091
8545 239.230
8546 240.060
8547 239.485
8548 237.194
8549 238.278
8550 239.552
8551 239.132
8552 239.089
8553 241.757
8554 236.943
8555 239.936
8556 237.983
8557 238.906
8558 239.136
8559 239.097
8560 239.701
8561 240.366
8562 239.704
8563 238.653
8564 237.115
8565 236.228
8566 240.157
8567 239.336
8568 238.604
8569 236.989
8570 236.619
8571 236.196
8572 234.375
8573 236.135
8574 236.152
8575 233.601
8576 235.816
8577 235.949
8578 235.985
8579 235.258
8580 235.302
8581 237.982
8582 235.695
8583 240.230
8584 235.866
8585 237.463
8586 236.851
8587 235.944
8588 236.211
8589 237.848
8590 235.891
8591 238.488
8592 240.141
8593 238.931
8594 238.874
8595 237.300
8596 238.898
8597 238.142
8598 238.528
8599 241.470
8600 241.744
8601 244.218
8602 243.427
8603 243.608
8604 243.519
8605 244.968
8606 243.048
8607 241.913
8608 242.923
8609 242.990
8610 242.280
8611 241.065
8612 238.137
8613 237.626
8614 241.376
8615 240.359
8616 239.906
8617 239.664
8618 239.308
8619 239.322
8620 239.912
8621 235.838
8622 237.916
8623 238.386
8624 240.362
8625 235.975
8626 236.695
8627 235.541
8628 235.820
8629 236.595
8630 234.446
8631 233.110
8632 236.467
8633 235.661
8634 236.500
8635 237.795
8636 237.021
8637 236.513
8638 236.168
8639 234.937
8640 232.757
8641 234.304
8642 234.920
8643 236.797
8644 235.326
8645 234.785
8646 234.871
8647 234.294
8648 238.962
8649 238.697
8650 239.177
8651 238.467
8652 234.656
8653 237.360
8654 238.331
8655 235.118
8656 234.149
8657 232.276
8658 232.367
8659 233.199
8660 235.944
8661 236.881
8662 237.430
8663 238.178
8664 236.606
8665 235.362
8666 237.696
8667 237.149
8668 235.551
8669 235.499
8670 238.248
8671 235.578
8672 236.666
8673 236.404
8674 235.850
8675 235.277
8676 232.926
8677 232.924
8678 232.195
8679 231.315
8680 230.333
8681 232.751
8682 231.280
8683 231.901
8684 229.236
8685 231.745
8686 232.638
8687 233.158
8688 232.440
8689 235.725
8690 233.973
8691 232.597
8692 234.344
8693 234.893
8694 236.705
8695 233.618
8696 235.242
8697 235.927
8698 235.824
8699 234.944
8700 234.025
8701 235.770
8702 235.892
8703 236.180
8704 236.520
8705 237.039
8706 235.751
8707 234.146
8708 237.907
8709 235.046
8710 231.369
8711 231.839
8712 233.465
8713 234.174
8714 232.455
8715 232.406
8716 232.051
8717 233.006
8718 233.591
8719 235.139
8720 233.665
8721 231.117
8722 234.444
8723 234.314
8724 233.301
8725 235.109
8726 236.880
8727 236.757
8728 232.220
8729 233.893
8730 237.634
8731 238.096
8732 238.813
8733 237.071
8734 234.236
8735 236.992
8736 236.324
8737 236.198
8738 236.566
8739 235.737
8740 235.342
8741 234.529
8742 235.194
8743 235.307
8744 234.876
8745 233.209
8746 235.224
8747 235.856
8748 237.490
8749 235.816
8750 235.457
8751 236.874
8752 236.847
8753 238.517
8754 236.467
8755 236.590
8756 234.655
8757 233.701
8758 234.662
8759 236.100
8760 237.066
8761 237.149
8762 233.323
8763 236.536
8764 234.945
8765 236.525
8766 235.038
8767 234.747
8768 235.634
8769 236.473
8770 238.909
8771 236.400
8772 237.322
8773 238.650
8774 237.956
8775 240.578
8776 239.959
8777 239.877
8778 239.596
8779 237.827
8780 239.465
8781 239.617
8782 239.248
8783 240.761
8784 236.625
8785 239.632
8786 238.345
8787 237.443
8788 236.083
8789 237.689
8790 237.325
8791 238.230
8792 237.290
8793 238.257
8794 238.704
8795 241.854
8796 246.196
8797 242.573
8798 244.433
8799 244.247
8800 242.907
8801 242.116
8802 243.066
8803 244.606
8804 246.376
8805 245.322
8806 244.746
8807 245.500
8808 245.223
8809 247.254
8810 246.097
8811 247.739
8812 247.157
8813 246.053
8814 248.855
8815 248.170
8816 250.369
8817 248.548
8818 249.954
8819 251.598
8820 251.590
8821 249.428
8822 250.945
8823 251.263
8824 249.347
8825 251.023
8826 252.827
8827 254.219
8828 252.205
8829 251.969
8830 251.670
8831 250.703
8832 248.193
8833 247.199
8834 247.449
8835 246.353
8836 246.735
8837 249.441
8838 249.134
8839 247.672
8840 249.746
8841 249.221
8842 246.208
8843 248.053
8844 247.990
8845 248.541
8846 248.287
8847 248.237
8848 248.327
8849 247.741
8850 249.937
8851 248.563
8852 251.717
8853 250.998
8854 251.100
8855 250.394
8856 252.735
8857 252.224
8858 252.920
8859 251.292
8860 251.564
8861 253.856
8862 255.842
8863 253.349
8864 250.882
8865 252.644
8866 252.891
8867 253.491
8868 252.921
8869 255.106
8870 255.830
8871 254.632
8872 254.709
8873 255.654
8874 255.841
8875 256.502
8876 258.122
8877 254.348
8878 254.005
8879 254.438
8880 255.093
8881 256.409
8882 255.423
8883 253.605
8884 251.387
8885 252.590
8886 253.456
8887 252.027
8888 252.663
8889 250.021
8890 251.320
8891 249.494
8892 250.816
8893 249.218
8894 247.485
8895 249.270
8896 251.277
8897 250.440
8898 247.277
8899 246.613
8900 246.182
8901 244.144
8902 244.466
8903 245.518
8904 243.747
8905 244.656
8906 245.350
8907 243.816
8908 244.797
8909 244.305
8910 244.915
8911 244.512
8912 242.611
8913 247.471
8914 247.506
8915 242.626
8916 242.456
8917 243.580
8918 242.945
8919 245.254
8920 244.180
8921 242.882
8922 245.027
8923 241.190
8924 242.748
8925 245.388
8926 245.373
8927 244.894
8928 246.960
8929 245.667
8930 245.035
8931 245.649
8932 242.870
8933 244.804
8934 241.820
8935 244.011
8936 243.919
8937 245.507
8938 244.432
8939 247.358
8940 247.860
8941 246.859
8942 245.533
8943 246.039
8944 245.679
8945 243.819
8946 243.060
8947 240.762
8948 242.132
8949 241.314
8950 241.452
8951 240.581
8952 242.192
8953 242.502
8954 241.292
8955 240.607
8956 238.133
8957 236.016
8958 233.890
8959 233.173
8960 235.326
8961 233.714
8962 237.315
8963 234.185
8964 234.490
8965 235.798
8966 234.970
8967 234.236
8968 234.258
8969 234.837
8970 234.281
8971 233.579
8972 230.941
8973 234.596
8974 233.455
8975 234.219
8976 233.194
8977 229.949
8978 231.386
8979 231.189
8980 234.025
8981 233.652
8982 234.212
8983 236.041
8984 235.049
8985 234.813
8986 235.219
8987 237.362
8988 239.144
8989 237.381
8990 237.152
8991 235.718
8992 235.027
8993 234.711
8994 239.554
8995 240.290
8996 241.051
8997 242.602
8998 243.521
8999 244.118
9000 242.079
9001 240.757
9002 240.345
9003 242.758
9004 240.316
9005 241.708
9006 239.974
9007 240.042
9008 239.666
9009 239.241
9010 236.996
9011 238.431
9012 239.356
9013 237.372
9014 237.489
9015 237.214
9016 237.176
9017 239.309
9018 242.166
9019 241.814
9020 241.152
9021 244.039
9022 243.028
9023 240.645
9024 242.471
9025 241.239
9026 242.623
9027 240.902
9028 240.144
9029 240.854
9030 241.793
9031 241.086
9032 241.069
9033 243.709
9034 244.498
9035 241.994
9036 243.199
9037 241.071
9038 241.167
9039 239.195
9040 240.915
9041 243.946
9042 243.581
9043 245.054
9044 244.193
9045 242.561
9046 243.368
9047 243.145
9048 243.462
9049 242.533
9050 241.354
9051 243.394
9052 242.847
9053 241.421
9054 243.468
9055 246.685
9056 244.677
9057 243.142
9058 245.746
9059 244.137
9060 242.902
9061 247.164
9062 246.545
9063 247.163
9064 246.395
9065 244.982
9066 243.589
9067 246.526
9068 246.854
9069 246.927
9070 247.242
9071 245.449
9072 246.521
9073 245.295
9074 244.658
9075 245.683
9076 244.086
9077 244.768
9078 245.811
9079 248.132
9080 249.255
9081 248.605
9082 250.556
9083 249.571
9084 249.636
9085 248.147
9086 250.580
9087 249.915
9088 251.549
9089 251.681
9090 251.967
9091 253.017
9092 248.892
9093 248.981
9094 251.700
9095 248.012
9096 246.684
9097 246.880
9098 247.488
9099 252.151
9100 248.615
9101 251.108
9102 253.263
9103 252.003
9104 250.237
9105 254.446
9106 251.461
9107 255.471
9108 254.244
9109 255.067
9110 254.109
9111 254.067
9112 253.338
9113 252.390
9114 251.453
9115 251.458
9116 252.015
9117 252.220
9118 250.024
9119 248.411
9120 247.978
9121 250.370
9122 248.389
9123 247.889
9124 251.484
9125 251.338
9126 254.357
9127 253.708
9128 253.200
9129 251.981
9130 252.375
9131 251.469
9132 248.037
9133 251.263
9134 251.221
9135 249.465
9136 250.457
9137 251.928
9138 252.424
9139 251.810
9140 252.285
9141 251.496
9142 250.411
9143 251.362
9144 251.952
9145 249.726
9146 249.208
9147 248.819
9148 248.906
9149 252.332
9150 252.299
9151 249.066
9152 249.393
9153 250.858
9154 250.560
9155 252.566
9156 253.466
9157 254.981
9158 254.673
9159 253.123
9160 254.837
9161 253.539
9162 252.864
9163 254.806
9164 254.805
9165 251.099
9166 254.328
9167 255.814
9168 252.890
9169 256.207
9170 250.067
9171 255.213
9172 253.315
9173 255.926
9174 255.710
9175 257.299
9176 259.077
9177 261.059
9178 255.935
9179 257.332
9180 258.313
9181 257.201
9182 258.047
9183 256.275
9184 256.373
9185 256.676
9186 257.412
9187 257.318
9188 253.229
9189 254.447
9190 255.789
9191 255.106
9192 252.569
9193 253.171
9194 255.894
9195 255.836
9196 256.335
9197 258.165
9198 259.360
9199 258.240
9200 257.072
9201 256.212
9202 254.509
9203 254.462
9204 254.168
9205 253.031
9206 252.348
9207 255.164
9208 253.198
9209 252.275
9210 252.033
9211 255.326
9212 252.536
9213 255.547
9214 254.619
9215 254.496
9216 250.672
9217 254.934
9218 253.862
9219 251.247
9220 253.502
9221 255.866
9222 254.189
9223 251.755
9224 251.339
9225 252.446
9226 250.750
9227 251.615
9228 253.809
9229 252.660
9230 252.962
9231 252.589
9232 251.671
9233 253.889
9234 256.585
9235 255.657
9236 252.475
9237 253.386
9238 253.378
9239 255.032
9240 256.346
9241 254.073
9242 256.443
9243 256.125
9244 256.902
9245 254.164
9246 256.106
9247 258.194
9248 259.032
9249 259.472
9250 260.942
9251 259.682
9252 259.221
9253 259.116
9254 257.814
9255 259.500
9256 259.194
9257 260.438
9258 260.076
9259 260.375
9260 255.875
9261 257.799
9262 256.685
9263 256.807
9264 257.633
9265 257.970
9266 254.910
9267 256.863
9268 254.459
9269 252.682
9270 254.633
9271 256.735
9272 256.251
9273 256.624
9274 253.876
9275 256.437
9276 256.839
9277 258.595
9278 259.655
9279 257.368
9280 256.101
9281 257.028
9282 257.665
9283 253.791
9284 256.033
9285 255.719
9286 255.937
9287 258.649
9288 261.167
9289 258.744
9290 257.942
9291 258.554
9292 258.425
9293 257.018
9294 256.667
9295 255.320
9296 258.027
9297 255.182
9298 259.078
9299 259.254
9300 257.390
9301 255.199
9302 255.308
9303 259.157
9304 259.144
9305 260.452
9306 262.169
9307 263.750
9308 261.617
9309 261.987
9310 261.611
9311 260.155
9312 258.012
9313 260.316
9314 260.534
9315 260.630
9316 258.764
9317 257.339
9318 257.476
9319 255.587
9320 257.266
9321 261.662
9322 260.848
9323 261.066
9324 261.178
9325 258.137
9326 262.483
9327 259.822
9328 259.330
9329 259.932
9330 258.745
9331 259.326
9332 255.537
9333 256.588
9334 254.676
9335 257.517
9336 261.449
9337 258.127
9338 259.412
9339 258.298
9340 255.789
9341 254.678
9342 256.432
9343 258.474
9344 260.381
9345 260.480
9346 261.356
9347 262.067
9348 263.219
9349 262.540
9350 261.981
9351 259.837
9352 262.289
9353 260.842
9354 261.759
9355 264.441
9356 260.467
9357 260.614
9358 260.584
9359 262.079
9360 263.740
9361 262.460
9362 263.234
9363 261.572
9364 260.635
9365 258.925
9366 258.702
9367 257.805
9368 257.882
9369 260.884
9370 256.655
9371 256.595
9372 260.523
9373 257.057
9374 257.199
9375 259.534
9376 259.406
9377 260.207
9378 257.994
9379 256.830
9380 256.591
9381 255.857
9382 255.952
9383 254.158
9384 255.170
9385 253.612
9386 253.122
9387 255.505
9388 255.298
9389 255.502
9390 255.224
9391 253.724
9392 254.574
9393 254.775
9394 250.961
9395 247.051
9396 251.088
9397 249.972
9398 251.139
9399 250.405
9400 250.394
9401 249.260
9402 247.968
9403 248.356
9404 247.129
9405 249.981
9406 246.590
9407 246.342
9408 246.105
9409 246.768
9410 246.767
9411 246.099
9412 247.498
9413 247.678
9414 245.658
9415 243.619
9416 246.694
9417 245.662
9418 245.296
9419 245.957
9420 247.761
9421 246.666
9422 244.590
9423 246.135
9424 245.374
9425 244.650
9426 245.650
9427 244.165
9428 244.883
9429 245.002
9430 242.196
9431 242.383
9432 244.577
9433 244.345
9434 243.100
9435 241.762
9436 245.726
9437 243.580
9438 242.604
9439 241.908
9440 240.781
9441 240.605
9442 242.356
9443 240.174
9444 239.426
9445 240.626
9446 243.525
9447 240.868
9448 241.683
9449 242.787
9450 241.067
9451 244.155
9452 243.090
9453 243.997
9454 245.452
9455 242.174
9456 241.197
9457 243.586
9458 243.502
9459 243.912
9460 243.229
9461 245.146
9462 248.364
9463 245.629
9464 244.308
9465 242.822
9466 242.614
9467 244.008
9468 243.729
9469 244.009
9470 242.147
9471 241.483
9472 237.965
9473 241.350
9474 239.628
9475 238.889
9476 240.821
9477 238.946
9478 239.277
9479 238.524
9480 238.209
9481 237.069
9482 239.499
9483 237.706
9484 238.908
9485 241.862
9486 240.883
9487 242.316
9488 243.435
9489 247.372
9490 245.814
9491 245.242
9492 242.393
9493 241.248
9494 242.864
9495 241.948
9496 243.009
9497 241.540
9498 238.578
9499 239.177
9500 242.183
9501 244.130
9502 240.294
9503 240.296
9504 237.106
9505 237.732
9506 238.297
9507 236.245
9508 236.830
9509 238.659
9510 238.890
9511 238.625
9512 237.293
9513 236.370
9514 236.590
9515 238.116
9516 236.168
9517 235.124
9518 232.992
9519 235.009
9520 232.600
9521 234.636
9522 234.595
9523 235.027
9524 236.601
9525 238.358
9526 237.229
9527 237.376
9528 235.973
9529 236.579
9530 236.092
9531 236.608
9532 238.576
9533 238.249
9534 239.053
9535 238.035
9536 239.112
9537 238.865
9538 236.086
9539 237.020
9540 238.552
9541 241.540
9542 239.458
9543 241.996
9544 239.489
9545 239.312
9546 240.005
9547 240.344
9548 241.566
9549 241.782
9550 241.633
9551 242.402
9552 243.122
9553 242.343
9554 243.209
9555 243.427
9556 242.441
9557 243.879
9558 244.751
9559 243.934
9560 244.859
9561 245.599
9562 244.972
9563 245.904
9564 244.252
9565 241.912
9566 243.368
9567 245.670
9568 246.816
9569 245.294
9570 244.048
9571 247.181
9572 247.543
9573 246.802
9574 244.722
9575 244.730
9576 245.087
9577 244.119
9578 244.400
9579 243.645
9580 242.184
9581 243.828
9582 245.940
9583 244.026
9584 245.280
9585 243.622
9586 244.382
9587 245.215
9588 245.666
9589 246.440
9590 245.889
9591 246.957
9592 247.339
9593 247.603
9594 247.239
9595 245.695
9596 246.067
9597 244.300
9598 246.633
9599 246.038
9600 248.117
9601 249.062
9602 249.571
9603 249.352
9604 249.447
9605 248.346
9606 251.172
9607 251.927
9608 250.830
9609 250.773
9610 251.096
9611 253.305
9612 254.496
9613 251.783
9614 252.576
9615 254.435
9616 256.863
9617 255.035
9618 253.096
9619 253.404
9620 251.702
9621 251.300
9622 253.539
9623 251.261
9624 252.332
9625 253.198
9626 252.795
9627 251.273
9628 250.119
9629 248.709
9630 249.538
9631 248.865
9632 248.804
9633 251.131
9634 250.931
9635 249.611
9636 249.501
9637 248.462
9638 253.723
9639 254.165
9640 253.499
9641 252.875
9642 250.692
9643 251.535
9644 250.683
9645 250.446
9646 248.715
9647 248.650
9648 250.683
9649 249.542
9650 246.722
9651 247.618
9652 246.697
9653 248.468
9654 248.817
9655 252.460
9656 252.231
9657 251.907
9658 248.251
9659 252.307
9660 251.777
9661 252.180
9662 251.987
9663 253.504
9664 253.169
9665 251.104
9666 252.603
9667 252.910
9668 250.316
9669 252.734
9670 250.002
9671 251.404
9672 249.851
9673 249.302
9674 249.939
9675 249.285
9676 252.061
9677 251.591
9678 251.315
9679 250.306
9680 246.982
9681 249.264
9682 252.229
9683 249.141
9684 249.428
9685 247.567
9686 246.519
9687 244.008
9688 246.902
9689 246.244
9690 245.060
9691 245.807
9692 245.203
9693 244.335
9694 243.649
9695 242.107
9696 243.156
9697 242.627
9698 241.786
9699 241.768
9700 241.435
9701 242.042
9702 241.292
9703 242.402
9704 241.342
9705 243.867
9706 242.135
9707 240.721
9708 240.318
9709 239.616
9710 239.685
9711 239.874
9712 239.637
9713 238.026
9714 238.907
9715 242.085
9716 236.864
9717 240.358
9718 237.160
9719 238.230
9720 238.838
9721 239.434
9722 240.129
9723 238.807
9724 242.516
9725 241.040
9726 242.475
9727 242.724
9728 241.630
9729 240.277
9730 240.246
9731 241.104
9732 244.483
9733 242.663
9734 241.575
9735 244.157
9736 241.490
9737 241.636
9738 241.152
9739 239.305
9740 237.850
9741 237.534
9742 237.800
9743 237.865
9744 238.598
9745 241.472
9746 241.748
9747 241.818
9748 239.626
9749 240.621
9750 243.029
9751 241.303
9752 242.286
9753 240.915
9754 241.876
9755 239.421
9756 239.739
9757 242.384
9758 239.661
9759 242.992
9760 244.254
9761 244.906
9762 245.374
9763 242.235
9764 242.908
9765 243.523
9766 244.907
9767 241.909
9768 243.281
9769 240.980
9770 243.194
9771 242.857
9772 242.266
9773 243.362
9774 243.346
9775 242.337
9776 238.991
9777 239.731
9778 239.351
9779 239.285
9780 239.983
9781 238.890
9782 238.331
9783 240.090
9784 242.494
9785 244.519
9786 239.761
9787 241.487
9788 241.725
9789 239.143
9790 237.407
9791 238.554
9792 238.206
9793 240.128
9794 240.451
9795 240.987
9796 239.778
9797 240.903
9798 242.179
9799 240.790
9800 239.559
9801 239.951
9802 239.455
9803 238.831
9804 240.873
9805 238.538
9806 239.671
9807 239.267
9808 236.867
9809 235.242
9810 236.780
9811 235.388
9812 236.255
9813 238.418
9814 236.661
9815 235.504
9816 234.382
9817 236.269
9818 238.480
9819 237.487
9820 235.972
9821 234.804
9822 233.922
9823 236.622
9824 234.194
9825 230.935
9826 233.388
9827 232.235
9828 234.448
9829 234.892
9830 231.805
9831 232.679
9832 233.852
9833 235.595
9834 234.984
9835 235.009
9836 234.693
9837 233.084
9838 234.395
9839 232.999
9840 232.991
9841 233.280
9842 232.289
9843 230.713
9844 231.909
9845 232.552
9846 234.296
9847 235.023
9848 234.132
9849 237.056
9850 239.896
9851 237.068
9852 236.142
9853 235.620
9854 235.948
9855 233.909
9856 235.314
9857 234.520
9858 236.034
9859 236.503
9860 236.042
9861 236.276
9862 239.628
9863 238.922
9864 237.149
9865 238.556
9866 239.565
9867 239.556
9868 239.175
9869 239.276
9870 241.543
9871 238.577
9872 237.410
9873 235.964
9874 236.937
9875 238.404
9876 235.526
9877 235.194
9878 235.369
9879 235.196
9880 232.955
9881 234.634
9882 235.041
9883 234.686
9884 237.917
9885 234.238
9886 234.192
9887 238.450
9888 236.898
9889 237.407
9890 241.568
9891 240.406
9892 240.768
9893 238.222
9894 237.350
9895 237.026
9896 234.762
9897 234.808
9898 236.451
9899 234.688
9900 235.098
9901 237.993
9902 235.103
9903 236.720
9904 238.627
9905 237.395
9906 238.308
9907 238.988
9908 238.143
9909 240.055
9910 239.258
9911 239.515
9912 235.872
9913 237.291
9914 239.975
9915 236.973
9916 241.313
9917 240.063
9918 240.908
9919 239.701
9920 241.572
9921 241.177
9922 238.626
9923 241.255
9924 241.681
9925 240.470
9926 243.584
9927 241.913
9928 239.221
9929 237.913
9930 241.708
9931 238.172
9932 239.400
9933 238.700
9934 238.572
9935 238.920
9936 240.692
9937 242.563
9938 240.235
9939 240.577
9940 238.313
9941 242.053
9942 240.478
9943 244.794
9944 241.956
9945 243.522
9946 243.781
9947 242.464
9948 241.453
9949 242.018
9950 240.088
9951 242.189
9952 242.371
9953 240.582
9954 242.212
9955 242.396
9956 244.298
9957 242.426
9958 245.047
9959 242.383
9960 245.166
9961 241.387
9962 244.490
9963 241.859
9964 241.239
9965 242.388
9966 242.553
9967 242.103
9968 241.747
9969 241.252
9970 242.424
9971 240.761
9972 240.240
9973 239.159
9974 240.958
9975 238.764
9976 237.584
9977 241.268
9978 239.519
9979 240.672
9980 239.152
9981 238.486
9982 237.315
9983 237.106
9984 237.843
9985 236.859
9986 235.714
9987 236.547
9988 237.144
9989 238.453
9990 237.531
9991 240.190
9992 237.146
9993 233.975
9994 234.311
9995 235.734
9996 236.389
9997 235.554
9998 235.554
9999 234.724
10000 234.831
10001 233.592
10002 233.472
10003 230.760
10004 232.495
10005 232.783
10006 235.617
10007 235.514
10008 235.114
10009 234.725
10010 235.128
10011 234.049
10012 231.463
10013 234.935
10014 237.501
10015 237.676
10016 235.736
10017 236.689
10018 237.971
10019 236.765
10020 240.509
10021 236.404
10022 237.050
10023 237.093
10024 234.378
10025 235.115
10026 234.240
10027 236.804
10028 234.302
10029 233.654
10030 232.419
10031 235.662
10032 232.434
10033 234.730
10034 235.394
10035 235.982
10036 236.494
10037 233.560
10038 234.876
10039 234.680
10040 238.092
10041 234.415
10042 236.333
10043 235.631
10044 234.868
10045 234.120
10046 231.123
10047 231.740
10048 233.223
10049 235.457
10050 236.196
10051 234.618
10052 234.945
10053 237.555
10054 236.728
10055 235.702
10056 235.647
10057 234.051
10058 230.756
10059 235.798
10060 236.820
10061 236.767
10062 235.337
10063 233.669
10064 235.448
10065 235.921
10066 235.756
10067 238.167
10068 234.158
10069 234.274
10070 233.679
10071 235.274
10072 236.837
10073 234.456
10074 233.769
10075 230.510
10076 232.163
10077 232.062
10078 232.649
10079 232.481
10080 230.967
10081 232.920
10082 232.404
10083 231.007
10084 230.319
10085 228.482
10086 229.595
10087 228.011
10088 228.061
10089 231.889
10090 232.062
10091 229.425
10092 230.859
10093 229.932
10094 231.620
10095 231.587
10096 230.659
10097 231.596
10098 230.475
10099 230.343
10100 230.796
10101 230.053
10102 230.584
10103 230.679
10104 229.272
10105 226.901
10106 227.832
10107 230.576
10108 232.194
10109 233.573
10110 233.658
10111 229.648
10112 231.247
10113 234.000
10114 233.081
10115 233.378
10116 230.225
10117 232.972
10118 232.840
10119 231.011
10120 233.011
10121 234.958
10122 232.623
10123 231.770
10124 234.273
10125 233.504
10126 233.692
10127 233.105
10128 233.623
10129 232.654
10130 233.922
10131 233.711
10132 234.578
10133 234.470
10134 232.491
10135 232.989
10136 232.260
10137 231.462
10138 230.932
10139 232.241
10140 231.069
10141 231.907
10142 229.922
10143 230.678
10144 231.112
10145 232.666
10146 230.643
10147 230.188
10148 230.710
10149 232.547
10150 234.234
10151 231.523
10152 234.036
10153 230.976
10154 232.386
10155 233.591
10156 234.219
10157 231.820
10158 233.357
10159 234.282
10160 234.665
10161 236.030
10162 236.107
10163 237.673
10164 238.417
10165 240.631
10166 242.058
10167 244.693
10168 246.124
10169 244.734
10170 244.477
10171 243.218
10172 244.292
10173 243.527
10174 241.336
10175 242.204
10176 243.846
10177 242.162
10178 244.227
10179 242.747
10180 244.872
10181 244.788
10182 243.755
10183 240.333
10184 240.467
10185 240.825
10186 241.287
10187 241.787
10188 241.665
10189 239.429
10190 241.319
10191 239.338
10192 237.554
10193 238.269
10194 238.559
10195 240.542
10196 241.363
10197 242.139
10198 241.874
10199 242.199
10200 243.520
10201 242.106
10202 242.334
10203 244.093
10204 242.124
10205 242.040
10206 243.446
10207 241.265
10208 241.689
10209 241.537
10210 240.465
10211 240.174
10212 241.769
10213 243.072
10214 243.729
10215 243.464
10216 248.193
10217 248.403
10218 243.368
10219 244.191
10220 244.928
10221 245.129
10222 244.294
10223 244.243
10224 244.522
10225 247.124
10226 245.742
10227 245.543
10228 248.147
10229 246.270
10230 247.059
10231 244.496
10232 243.010
10233 245.773
10234 248.723
10235 244.765
10236 246.233
10237 245.518
10238 246.995
10239 245.750
10240 250.593
10241 248.599
10242 248.974
10243 246.290
10244 248.804
10245 247.353
10246 245.535
10247 243.345
10248 247.446
10249 246.725
10250 245.159
10251 244.835
10252 245.379
10253 248.420
10254 245.922
10255 244.360
10256 244.316
10257 244.200
10258 243.690
10259 241.941
10260 247.505
10261 245.674
10262 245.750
10263 247.195
10264 245.711
10265 244.847
10266 242.462
10267 244.944
10268 242.278
10269 242.198
10270 245.789
10271 243.048
10272 242.505
10273 241.591
10274 242.951
10275 244.857
10276 246.709
10277 246.975
10278 247.324
10279 246.757
10280 247.680
10281 247.460
10282 245.505
10283 247.514
10284 247.800
10285 249.163
10286 248.894
10287 247.543
10288 249.929
10289 252.484
10290 252.852
10291 251.834
10292 251.123
10293 249.727
10294 250.452
10295 250.928
10296 250.860
10297 253.611
10298 252.285
10299 247.653
10300 248.966
10301 248.870
10302 248.568
10303 250.304
10304 249.154
10305 246.874
10306 247.735
10307 248.575
10308 247.187
10309 247.528
10310 246.077
10311 247.640
10312 246.832
10313 246.251
10314 245.370
10315 248.939
10316 247.028
10317 245.441
10318 243.626
10319 246.581
10320 245.731
10321 244.885
10322 242.562
10323 243.633
10324 244.448
10325 243.301
10326 246.036
10327 244.376
10328 243.603
10329 244.906
10330 245.470
10331 244.666
10332 245.525
10333 247.894
10334 246.668
10335 244.595
10336 242.524
10337 247.270
10338 249.070
10339 251.088
10340 247.944
10341 248.815
10342 250.359
10343 250.267
10344 247.912
10345 251.859
10346 252.259
10347 252.480
10348 254.925
10349 254.370
10350 253.387
10351 252.586
10352 255.216
10353 255.111
10354 252.081
10355 252.187
10356 254.260
10357 256.562
10358 257.545
10359 253.986
10360 256.009
10361 256.818
10362 258.355
10363 258.114
10364 258.966
10365 259.320
10366 260.038
10367 258.678
10368 257.786
10369 256.296
10370 258.257
10371 254.426
10372 256.131
10373 257.012
10374 252.609
10375 256.215
10376 257.409
10377 253.596
10378 255.801
10379 253.105
10380 252.081
10381 251.814
10382 248.323
10383 246.764
10384 249.664
10385 249.673
10386 250.404
10387 246.454
10388 251.448
10389 249.078
10390 251.231
10391 250.299
10392 251.626
10393 254.130
10394 255.236
10395 255.101
10396 256.724
10397 254.229
10398 256.001
10399 257.439
10400 256.000
10401 258.717
10402 255.614
10403 257.582
10404 259.018
10405 257.246
10406 257.313
10407 256.975
10408 254.460
10409 256.151
10410 259.197
10411 259.504
10412 259.555
10413 258.886
10414 260.098
10415 258.618
10416 257.309
10417 256.833
10418 252.326
10419 252.010
10420 254.051
10421 251.822
10422 253.699
10423 254.091
10424 254.006
10425 250.562
10426 250.812
10427 251.750
10428 250.241
10429 251.540
10430 249.147
10431 251.276
10432 253.976
10433 252.028
10434 249.334
10435 249.818
10436 251.235
10437 250.717
10438 249.596
10439 248.897
10440 250.961
10441 250.531
10442 251.598
10443 249.985
10444 250.829
10445 248.071
10446 249.423
10447 249.338
10448 250.808
10449 251.260
10450 250.130
10451 251.565
10452 250.166
10453 249.646
10454 251.336
10455 254.583
10456 251.627
10457 250.568
10458 252.213
10459 252.519
10460 254.340
10461 251.296
10462 249.260
10463 250.283
10464 250.729
10465 251.537
10466 248.459
10467 248.057
10468 248.366
10469 250.311
10470 249.282
10471 247.635
10472 249.083
10473 247.422
10474 249.140
10475 252.051
10476 254.516
10477 251.737
10478 255.183
10479 253.633
10480 254.327
10481 253.552
10482 252.374
10483 252.269
10484 254.303
10485 252.989
10486 255.120
10487 257.295
10488 254.938
10489 254.173
10490 251.591
10491 255.507
10492 253.785
10493 256.696
10494 255.531
10495 253.570
10496 255.627
10497 254.790
10498 256.543
10499 256.357
10500 257.261
10501 259.114
10502 254.493
10503 256.123
10504 251.949
10505 254.159
10506 253.902
10507 255.453
10508 254.663
10509 257.492
10510 257.737
10511 256.741
10512 255.601
10513 255.626
10514 254.040
10515 256.524
10516 254.445
10517 254.895
10518 256.371
10519 256.923
10520 256.842
10521 255.523
10522 256.120
10523 251.863
10524 251.226
10525 249.703
10526 249.321
10527 249.572
10528 250.592
10529 250.964
10530 250.131
10531 248.094
10532 249.104
10533 247.709
10534 246.035
10535 244.853
10536 244.573
10537 243.417
10538 241.854
10539 241.451
10540 243.421
10541 243.595
10542 240.502
10543 240.156
10544 240.658
10545 239.058
10546 238.586
10547 238.012
10548 240.663
10549 240.974
10550 243.324
10551 243.263
10552 242.949
10553 240.137
10554 241.890
10555 245.263
10556 241.409
10557 240.562
10558 239.917
10559 237.396
10560 238.366
10561 239.779
10562 240.282
10563 240.838
10564 242.141
10565 242.221
10566 243.286
10567 242.721
10568 244.402
10569 245.317
10570 246.892
10571 246.375
10572 246.635
10573 242.579
10574 243.362
10575 242.913
10576 240.805
10577 242.110
10578 239.681
10579 241.291
10580 241.205
10581 242.826
10582 244.497
10583 242.540
10584 247.143
10585 243.540
10586 245.483
10587 240.934
10588 243.197
10589 242.574
10590 244.784
10591 242.446
10592 243.199
10593 241.177
10594 240.096
10595 242.393
10596 243.585
10597 243.119
10598 241.958
10599 243.863
10600 241.135
10601 242.509
10602 238.622
10603 241.155
10604 239.675
10605 245.517
10606 239.011
10607 240.414
10608 239.487
10609 238.854
10610 242.032
10611 240.826
10612 241.397
10613 242.222
10614 242.433
10615 243.565
10616 242.191
10617 242.883
10618 243.160
10619 243.438
10620 243.296
10621 245.131
10622 244.227
10623 244.331
10624 243.796
10625 245.155
10626 247.409
10627 247.536
10628 245.407
10629 246.123
10630 243.402
10631 245.359
10632 245.871
10633 247.609
10634 249.171
10635 249.368
10636 251.396
10637 249.277
10638 250.498
10639 251.768
10640 250.993
10641 247.672
10642 245.560
10643 249.264
10644 246.755
10645 244.074
10646 246.862
10647 247.558
10648 248.631
10649 249.203
10650 246.896
10651 248.150
10652 246.233
10653 248.685
10654 251.535
10655 251.624
10656 251.709
10657 251.334
10658 249.917
10659 248.260
10660 249.857
10661 252.839
10662 250.945
10663 251.008
10664 252.574
10665 252.582
10666 252.142
10667 255.810
10668 254.433
10669 254.140
10670 253.697
10671 256.560
10672 253.943
10673 252.712
10674 254.518
10675 254.188
10676 253.597
10677 258.090
10678 255.468
10679 255.180
10680 256.233
10681 254.095
10682 253.333
10683 251.341
10684 252.190
10685 251.070
10686 250.718
10687 252.053
10688 249.736
10689 249.602
10690 250.569
10691 250.551
10692 247.964
10693 249.167
10694 249.313
10695 253.495
10696 252.352
10697 252.572
10698 252.371
10699 252.439
10700 251.614
10701 250.636
10702 251.727
10703 251.548
10704 249.189
10705 250.673
10706 248.933
10707 251.147
10708 249.446
10709 251.509
10710 250.511
10711 251.686
10712 253.357
10713 251.807
10714 251.287
10715 254.254
10716 255.098
10717 255.467
10718 253.432
10719 254.213
10720 253.470
10721 254.675
10722 253.569
10723 254.641
10724 252.909
10725 253.032
10726 250.345
10727 251.725
10728 250.808
10729 251.194
10730 251.259
10731 250.910
10732 251.292
10733 249.256
10734 248.203
10735 248.161
10736 246.883
10737 241.610
10738 242.490
10739 245.598
10740 246.853
10741 245.921
10742 244.827
10743 246.584
10744 245.738
10745 242.826
10746 242.311
10747 243.797
10748 242.225
10749 242.786
10750 241.600
10751 245.069
10752 242.845
10753 240.782
10754 242.614
10755 241.023
10756 240.462
10757 245.599
10758 240.080
10759 244.114
10760 245.774
10761 241.215
10762 243.487
10763 243.810
10764 242.845
10765 241.689
10766 242.513
10767 242.363
10768 241.117
10769 240.919
10770 241.560
10771 241.378
10772 238.904
10773 240.113
10774 239.232
10775 240.899
10776 241.834
10777 240.175
10778 240.084
10779 239.960
10780 239.326
10781 238.544
10782 236.113
10783 236.640
10784 233.967
10785 234.261
10786 233.988
10787 232.650
10788 235.193
10789 235.218
10790 235.420
10791 237.863
10792 235.115
10793 232.984
10794 234.059
10795 231.841
10796 234.319
10797 232.390
10798 233.361
10799 234.715
10800 233.261
10801 231.820
10802 231.389
10803 232.280
10804 232.604
10805 231.248
10806 232.848
10807 233.599
10808 234.182
10809 233.427
10810 233.493
10811 235.525
10812 236.096
10813 235.039
10814 236.049
10815 236.189
10816 233.909
10817 232.650
10818 233.048
10819 232.266
10820 231.152
10821 232.689
10822 232.978
10823 233.339
10824 233.352
10825 232.525
10826 232.976
10827 229.937
10828 231.100
10829 230.982
10830 230.761
10831 229.491
10832 229.737
10833 229.855
10834 229.541
10835 230.687
10836 229.476
10837 230.227
10838 231.813
10839 229.903
10840 230.052
10841 229.964
10842 232.208
10843 234.371
10844 232.971
10845 228.887
10846 231.320
10847 230.748
10848 228.748
10849 229.757
10850 227.589
10851 230.016
10852 230.466
10853 233.405
10854 232.004
10855 233.848
10856 235.530
10857 234.244
10858 232.208
10859 233.826
10860 233.080
10861 229.933
10862 232.616
10863 233.224
10864 232.466
10865 232.240
10866 233.457
10867 236.064
10868 233.740
10869 232.548
10870 230.656
10871 232.399
10872 232.560
10873 234.051
10874 231.775
10875 227.952
10876 232.803
10877 234.758
10878 234.869
10879 234.150
10880 236.143
10881 234.617
10882 234.987
10883 232.263
10884 230.776
10885 233.675
10886 232.729
10887 232.605
10888 233.584
10889 234.418
10890 234.403
10891 228.692
10892 230.539
10893 231.075
10894 233.077
10895 234.712
10896 232.934
10897 232.247
10898 233.065
10899 235.983
10900 236.745
10901 236.599
10902 240.181
10903 241.831
10904 239.808
10905 238.525
10906 237.002
10907 237.911
10908 235.052
10909 232.894
10910 234.897
10911 234.586
10912 231.838
10913 233.399
10914 231.395
10915 234.935
10916 237.077
10917 236.521
10918 235.990
10919 236.237
10920 234.616
10921 235.186
10922 237.103
10923 238.323
10924 237.908
10925 236.974
10926 239.905
10927 236.305
10928 238.467
10929 239.162
10930 240.273
10931 241.145
10932 236.656
10933 236.687
10934 236.166
10935 236.292
10936 237.832
10937 236.078
10938 237.264
10939 234.448
10940 233.720
10941 236.202
10942 236.599
10943 238.277
10944 237.924
10945 237.262
10946 236.654
10947 236.391
10948 233.812
10949 235.121
10950 235.246
10951 233.568
10952 236.841
10953 236.818
10954 238.338
10955 238.420
10956 235.288
10957 233.891
10958 235.969
10959 235.724
10960 235.308
10961 236.284
10962 235.772
10963 235.849
10964 235.935
10965 233.599
10966 235.944
10967 236.550
10968 236.827
10969 237.986
10970 237.688
10971 236.849
10972 238.306
10973 236.490
10974 237.980
10975 237.269
10976 235.750
10977 236.675
10978 239.695
10979 241.703
10980 240.362
10981 238.569
10982 235.189
10983 237.581
10984 233.075
10985 233.811
10986 234.901
10987 234.523
10988 234.071
10989 233.411
10990 235.005
10991 231.737
10992 235.007
10993 234.400
10994 233.954
10995 233.737
10996 232.116
10997 230.705
10998 232.502
10999 233.072
11000 236.370
11001 239.539
11002 237.036
11003 239.010
11004 233.014
11005 235.613
11006 235.990
11007 233.051
11008 233.877
11009 233.973
11010 232.861
11011 233.101
11012 230.903
11013 231.280
11014 231.593
11015 231.093
11016 233.041
11017 233.651
11018 232.740
11019 231.918
11020 231.808
11021 232.286
11022 233.095
11023 230.522
11024 228.094
11025 232.010
11026 232.535
11027 230.782
11028 231.723
11029 232.893
11030 233.466
11031 233.875
11032 230.885
11033 231.717
11034 234.630
11035 234.633
11036 232.860
11037 234.545
11038 235.251
11039 232.326
11040 232.278
11041 231.953
11042 231.749
11043 232.834
11044 233.476
11045 230.866
11046 230.211
11047 229.970
11048 228.916
11049 231.349
11050 233.644
11051 232.663
11052 233.245
11053 234.522
11054 235.467
11055 237.856
11056 236.048
11057 236.469
11058 238.871
11059 240.948
11060 240.773
11061 241.936
11062 242.763
11063 245.067
11064 243.099
11065 245.147
11066 243.292
11067 244.830
11068 242.653
11069 243.634
11070 243.231
11071 245.684
11072 242.898
11073 244.835
11074 243.206
11075 244.523
11076 241.517
11077 242.422
11078 241.053
11079 241.072
11080 239.845
11081 238.771
11082 239.403
11083 240.059
11084 239.890
11085 239.576
11086 239.723
11087 238.404
11088 242.503
11089 245.973
11090 244.687
11091 246.359
11092 243.774
11093 246.382
11094 247.266
11095 246.001
11096 244.531
11097 245.677
11098 244.525
11099 246.504
11100 243.386
11101 247.824
11102 245.215
11103 248.657
11104 246.917
11105 248.997
11106 249.282
11107 250.460
11108 248.934
11109 247.648
11110 247.425
11111 245.475
11112 248.060
11113 249.676
11114 249.935
11115 247.846
11116 246.467
11117 246.014
11118 244.908
11119 248.025
11120 247.654
11121 250.089
11122 246.710
11123 246.743
11124 246.427
11125 244.858
11126 246.898
11127 248.237
11128 246.150
11129 245.626
11130 244.264
11131 244.179
11132 243.360
11133 244.056
11134 245.836
11135 245.361
11136 242.728
11137 245.138
11138 241.537
11139 244.130
11140 242.931
11141 240.876
11142 240.509
11143 243.863
11144 245.676
11145 245.557
11146 243.336
11147 244.824
11148 244.490
11149 242.686
11150 244.048
11151 243.794
11152 246.357
11153 246.208
11154 245.481
11155 246.567
11156 244.919
11157 244.654
11158 244.262
11159 243.740
11160 245.852
11161 245.323
11162 243.369
11163 244.399
11164 243.319
11165 244.522
11166 244.878
11167 243.429
11168 247.808
11169 245.251
11170 247.105
11171 246.965
11172 243.596
11173 244.373
11174 242.067
11175 245.208
11176 244.783
11177 243.832
11178 244.391
11179 243.321
11180 245.405
11181 245.681
11182 242.882
11183 242.237
11184 242.115
11185 241.620
11186 244.461
11187 241.861
11188 243.610
11189 243.895
11190 246.191
11191 245.129
11192 245.401
11193 247.809
11194 248.647
11195 248.000
11196 250.121
11197 252.298
11198 249.841
11199 248.705
11200 244.483
11201 248.320
11202 244.608
11203 244.108
11204 245.002
11205 245.857
11206 248.404
11207 246.283
11208 246.855
11209 248.558
11210 251.518
11211 250.950
11212 253.156
11213 253.584
11214 253.698
11215 254.069
11216 255.769
11217 254.626
11218 252.753
11219 253.519
11220 251.267
11221 253.365
11222 250.071
11223 249.581
11224 246.575
11225 250.650
11226 248.655
11227 250.151
11228 250.692
11229 250.427
11230 250.117
11231 249.200
11232 249.647
11233 248.270
11234 246.449
11235 250.124
11236 250.175
11237 251.998
11238 253.877
11239 250.060
11240 250.461
11241 252.240
11242 253.393
11243 251.153
11244 249.328
11245 247.913
11246 249.255
11247 250.171
11248 248.796
11249 249.280
11250 247.164
11251 247.696
11252 250.865
11253 248.798
11254 249.984
11255 249.902
11256 248.954
11257 250.173
11258 249.045
11259 249.664
11260 250.814
11261 249.234
11262 252.024
11263 247.429
11264 248.750
11265 247.260
11266 249.577
11267 247.108
11268 249.727
11269 251.423
11270 250.820
11271 251.471
11272 250.862
11273 246.955
11274 247.510
11275 249.615
11276 250.398
11277 252.751
11278 253.375
11279 251.378
11280 252.342
11281 253.736
11282 251.868
11283 254.449
11284 253.084
11285 254.721
11286 256.584
11287 256.801
11288 252.636
11289 256.064
11290 256.188
11291 253.180
11292 249.870
11293 250.684
11294 253.628
11295 253.572
11296 251.210
11297 250.566
11298 251.905
11299 252.201
11300 253.270
11301 252.610
11302 254.666
11303 256.479
11304 256.034
11305 257.590
11306 259.710
11307 260.352
11308 258.675
11309 257.317
11310 258.687
11311 258.016
11312 257.537
11313 255.682
11314 256.595
11315 259.516
11316 257.199
11317 257.634
11318 259.069
11319 257.544
11320 256.730
11321 253.820
11322 253.117
11323 253.636
11324 255.950
11325 255.242
11326 256.292
11327 253.696
11328 254.387
11329 253.403
11330 253.969
11331 252.464
11332 252.785
11333 252.844
11334 252.288
11335 252.498
11336 250.949
11337 249.871
11338 249.810
11339 245.818
11340 244.520
11341 245.956
11342 244.072
11343 244.975
11344 246.418
11345 244.756
11346 244.409
11347 247.636
11348 248.279
11349 248.540
11350 247.421
11351 248.025
11352 245.658
11353 245.605
11354 243.104
11355 246.558
11356 247.235
11357 245.608
11358 243.268
11359 243.000
11360 247.018
11361 243.879
11362 244.672
11363 244.230
11364 243.664
11365 245.247
11366 244.112
11367 243.610
11368 244.335
11369 246.286
11370 243.574
11371 243.034
11372 245.418
11373 246.033
11374 244.287
11375 245.027
11376 246.505
11377 245.333
11378 245.250
11379 245.865
11380 246.319
11381 246.705
11382 247.140
11383 250.169
11384 248.635
11385 247.691
11386 246.514
11387 247.106
11388 248.900
11389 245.465
11390 245.651
11391 247.857
11392 248.450
11393 246.715
11394 247.652
11395 248.398
11396 247.960
11397 249.434
11398 249.896
11399 250.036
11400 252.012
11401 251.242
11402 252.352
11403 253.286
11404 253.846
11405 256.391
11406 256.813
11407 256.757
11408 259.191
11409 257.076
11410 257.952
11411 256.376
11412 256.464
11413 255.517
11414 254.469
11415 251.913
11416 251.948
11417 250.823
11418 252.906
11419 251.408
11420 252.469
11421 251.615
11422 252.752
11423 252.706
11424 256.181
11425 255.008
11426 254.685
11427 254.478
11428 253.384
11429 253.518
11430 255.020
11431 252.388
11432 252.333
11433 252.239
11434 254.865
11435 253.246
11436 256.430
11437 256.242
11438 257.640
11439 256.714
11440 256.572
11441 257.402
11442 259.664
11443 257.129
11444 257.117
11445 259.420
11446 258.487
11447 260.905
11448 263.050
11449 264.153
11450 260.115
11451 261.113
11452 258.098
11453 260.130
11454 261.660
11455 260.203
11456 260.445
11457 261.521
11458 263.558
11459 259.314
11460 261.987
11461 262.306
11462 262.231
11463 261.152
11464 259.159
11465 259.872
11466 260.262
11467 262.812
11468 264.658
11469 260.699
11470 262.616
11471 261.750
11472 260.972
11473 259.893
11474 261.718
11475 260.174
11476 257.423
11477 260.407
11478 259.172
11479 258.279
11480 259.889
11481 257.831
11482 258.884
11483 258.378
11484 256.537
11485 253.150
11486 256.501
11487 257.170
11488 255.946
11489 254.448
11490 257.153
11491 259.089
11492 260.391
11493 258.976
11494 258.984
11495 260.718
11496 259.033
11497 258.672
11498 257.898
11499 259.964
11500 258.891
11501 257.730
11502 257.162
11503 258.005
11504 258.689
11505 259.675
11506 259.833
11507 260.768
11508 260.273
11509 261.176
11510 261.398
11511 261.620
11512 264.083
11513 265.466
11514 261.583
11515 263.058
11516 260.751
11517 261.357
11518 262.229
11519 261.695
11520 259.963
11521 260.175
11522 258.750
11523 258.993
11524 257.480
11525 260.760
11526 260.471
11527 260.785
11528 259.513
11529 259.881
11530 259.812
11531 259.171
11532 259.923
11533 260.327
11534 259.154
11535 258.902
11536 258.934
11537 262.339
11538 258.335
11539 258.237
11540 257.758
11541 257.885
11542 257.986
11543 256.725
11544 258.899
11545 259.549
11546 259.792
11547 259.972
11548 258.827
11549 258.286
11550 259.711
11551 260.395
11552 259.274
11553 260.499
11554 260.657
11555 259.802
11556 259.163
11557 258.539
11558 256.388
11559 260.361
11560 258.728
11561 257.402
11562 258.158
11563 259.688
11564 260.365
11565 259.422
11566 258.368
11567 261.202
11568 261.172
11569 262.191
11570 257.676
11571 258.688
11572 259.137
11573 260.344
11574 261.492
11575 261.882
11576 262.442
11577 263.794
11578 257.753
11579 262.237
11580 261.630
11581 262.252
11582 263.178
11583 260.715
11584 259.864
11585 260.787
11586 260.169
11587 263.695
11588 261.267
11589 260.845
11590 261.589
11591 261.460
11592 261.369
11593 259.535
11594 261.128
11595 259.070
11596 259.821
11597 259.003
11598 261.995
11599 261.300
11600 261.367
11601 264.182
11602 265.548
11603 263.733
11604 261.802
11605 260.965
11606 262.246
11607 259.691
11608 258.836
11609 258.890
11610 260.501
11611 258.247
11612 258.975
11613 260.829
11614 263.454
11615 264.676
11616 262.963
11617 265.027
11618 265.311
11619 264.626
11620 264.091
11621 265.560
11622 264.005
11623 266.582
11624 264.633
11625 263.553
11626 262.434
11627 262.987
11628 262.479
11629 264.332
11630 262.917
11631 261.587
11632 262.841
11633 262.065
11634 260.237
11635 258.829
11636 260.136
11637 261.042
11638 260.953
11639 260.085
11640 259.216
11641 260.898
11642 259.485
11643 262.377
11644 262.565
11645 261.379
11646 259.453
11647 258.176
11648 258.858
11649 258.219
11650 255.468
11651 258.307
11652 257.989
11653 258.886
11654 256.952
11655 258.499
11656 254.355
11657 256.406
11658 254.125
11659 256.656
11660 259.559
11661 258.039
11662 258.543
11663 256.166
11664 256.670
11665 255.884
11666 258.710
11667 253.792
11668 254.801
11669 253.480
11670 254.767
11671 256.090
11672 258.143
11673 255.747
11674 253.529
11675 256.192
11676 255.872
11677 255.773
11678 256.401
11679 254.679
11680 253.189
11681 254.185
11682 253.269
11683 252.498
11684 250.678
11685 251.423
11686 251.945
11687 248.522
11688 250.571
11689 249.459
11690 249.444
11691 249.064
11692 248.662
11693 249.925
11694 248.759
11695 250.777
11696 248.849
11697 248.637
11698 250.545
11699 251.555
11700 249.215
11701 248.869
11702 249.975
11703 247.198
11704 247.892
11705 248.795
11706 249.863
11707 248.810
11708 247.888
11709 251.403
11710 250.707
11711 254.541
11712 253.640
11713 253.011
11714 251.433
11715 249.030
11716 251.556
11717 252.019
11718 249.482
11719 251.260
11720 251.343
11721 250.562
11722 248.827
11723 251.038
11724 250.607
11725 251.761
11726 253.013
11727 251.277
11728 252.652
11729 253.626
11730 254.624
11731 253.437
11732 254.552
11733 255.817
11734 254.051
11735 254.074
11736 255.838
11737 254.634
11738 256.043
11739 258.408
11740 260.769
11741 259.510
11742 259.294
11743 259.377
11744 259.693
11745 259.558
11746 257.050
11747 257.549
11748 255.829
11749 256.018
11750 259.669
11751 258.549
11752 259.951
11753 259.671
11754 258.427
11755 256.003
11756 253.033
11757 255.337
11758 258.923
11759 256.003
11760 257.963
11761 254.672
11762 252.093
11763 253.704
11764 252.566
11765 251.726
11766 253.397
11767 255.699
11768 251.905
11769 252.627
11770 252.738
11771 251.497
11772 253.597
11773 254.312
11774 253.635
11775 255.327
11776 259.357
11777 259.125
11778 258.966
11779 258.399
11780 257.463
11781 257.633
11782 255.916
11783 255.879
11784 255.465
11785 255.702
11786 258.860
11787 259.261
11788 258.693
11789 256.752
11790 257.974
11791 257.051
11792 255.407
11793 255.470
11794 257.201
11795 257.498
11796 253.900
11797 261.029
11798 258.732
11799 258.259
11800 259.362
11801 256.264
11802 253.806
11803 256.015
11804 257.589
11805 257.155
11806 256.234
11807 254.276
11808 256.663
11809 256.721
11810 255.663
11811 259.127
11812 256.150
11813 256.209
11814 255.359
11815 253.154
11816 251.822
11817 251.301
11818 251.413
11819 250.450
11820 251.635
11821 247.867
11822 249.281
11823 252.259
11824 249.792
11825 252.633
11826 249.874
11827 249.938
11828 250.324
11829 253.072
11830 249.644
11831 252.493
11832 252.546
11833 251.441
11834 252.522
11835 251.712
11836 251.634
11837 250.385
11838 249.444
11839 251.514
11840 252.591
11841 253.756
11842 255.306
11843 252.385
11844 252.732
11845 252.361
11846 253.201
11847 252.417
11848 250.564
11849 251.456
11850 251.406
11851 250.700
11852 250.738
11853 250.680
11854 248.667
11855 251.999
11856 252.579
11857 254.831
11858 254.306
11859 253.489
11860 251.647
11861 249.154
11862 247.524
11863 247.466
11864 246.673
11865 246.590
11866 242.573
11867 242.892
11868 241.760
11869 241.539
11870 243.914
11871 244.306
11872 244.184
11873 244.123
11874 243.919
11875 242.089
11876 242.629
11877 243.160
11878 244.090
11879 246.936
11880 244.364
11881 245.231
11882 245.061
11883 244.401
11884 244.406
11885 242.060
11886 243.379
11887 243.699
11888 245.094
11889 245.888
11890 246.505
11891 245.999
11892 245.732
11893 246.859
11894 247.899
11895 245.756
11896 246.690
11897 250.171
11898 249.712
11899 250.011
11900 251.379
11901 252.229
11902 250.830
11903 250.583
11904 252.010
11905 251.920
11906 250.595
11907 252.320
11908 252.095
11909 249.322
11910 250.259
11911 250.010
11912 250.515
11913 251.824
11914 249.805
11915 249.339
11916 252.096
11917 250.155
11918 249.627
11919 252.376
11920 251.735
11921 254.107
11922 253.489
11923 253.558
11924 254.380
11925 252.841
11926 253.449
11927 253.893
11928 251.307
11929 255.004
11930 254.706
11931 252.479
11932 254.552
11933 254.050
11934 251.213
11935 254.393
11936 254.117
11937 256.800
11938 255.549
11939 259.073
11940 260.793
11941 256.276
11942 253.295
11943 254.648
11944 255.634
11945 258.870
11946 256.643
11947 255.664
11948 256.280
11949 257.919
11950 259.107
11951 259.704
11952 260.141
11953 261.439
11954 262.685
11955 259.924
11956 260.072
11957 260.687
11958 260.488
11959 260.046
11960 259.831
11961 259.178
11962 257.449
11963 257.614
11964 258.799
11965 259.078
11966 260.661
11967 259.873
11968 260.896
11969 258.278
11970 260.585
11971 259.163
11972 259.729
11973 258.893
11974 259.533
11975 260.466
11976 261.202
11977 259.189
11978 259.323
11979 261.302
11980 259.559
11981 256.823
11982 257.264
11983 255.192
11984 256.273
11985 255.763
11986 255.813
11987 255.780
11988 254.384
11989 254.798
11990 253.773
11991 254.456
11992 251.927
11993 250.503
11994 252.446
11995 250.966
11996 251.762
11997 249.850
11998 250.942
11999 253.835
12000 253.609
12001 252.798
12002 252.560
12003 253.589
12004 251.999
12005 249.843
12006 250.186
12007 250.403
12008 254.003
12009 253.015
12010 252.271
12011 252.707
12012 251.960
12013 253.718
12014 251.601
12015 256.471
12016 256.123
12017 255.814
12018 255.194
12019 257.250
12020 254.924
12021 253.742
12022 254.259
12023 257.923
12024 258.655
12025 255.258
12026 256.588
12027 253.381
12028 255.167
12029 253.479
12030 255.587
12031 255.781
12032 256.430
12033 254.665
12034 253.636
12035 254.458
12036 254.125
12037 253.083
12038 254.254
12039 255.594
12040 257.505
12041 256.995
12042 256.069
12043 255.861
12044 256.297
12045 254.988
12046 255.517
12047 255.559
12048 254.689
12049 255.240
12050 255.651
12051 254.577
12052 256.543
12053 258.424
12054 252.404
12055 255.322
12056 257.336
12057 256.651
12058 258.174
12059 257.692
12060 257.430
12061 257.613
12062 255.320
12063 254.209
12064 251.748
12065 256.724
12066 256.008
12067 255.981
12068 254.362
12069 254.292
12070 253.679
12071 255.211
12072 256.181
12073 256.673
12074 256.960
12075 256.468
12076 256.828
12077 258.705
12078 258.726
12079 256.001
12080 258.291
12081 255.091
12082 256.303
12083 254.794
12084 255.238
12085 256.284
12086 255.628
12087 258.854
12088 256.150
12089 256.201
12090 256.032
12091 254.752
12092 255.012
12093 253.103
12094 255.651
12095 256.796
12096 255.050
12097 257.581
12098 255.591
12099 254.746
12100 257.403
12101 256.939
12102 255.377
12103 254.419
12104 255.021
12105 257.230
12106 257.835
12107 255.205
12108 255.138
12109 258.692
12110 258.847
12111 259.591
12112 259.544
12113 259.830
12114 261.838
12115 260.416
12116 260.516
12117 260.553
12118 260.511
12119 261.548
12120 259.382
12121 258.218
12122 257.250
12123 258.420
12124 258.723
12125 259.260
12126 261.224
12127 256.908
12128 258.762
12129 257.489
12130 257.793
12131 258.618
12132 258.112
12133 258.187
12134 259.248
12135 259.058
12136 259.385
12137 258.434
12138 256.193
12139 258.129
12140 258.511
12141 260.386
12142 261.333
12143 261.772
12144 262.484
12145 263.114
12146 264.275
12147 263.088
12148 262.670
12149 260.708
12150 264.010
12151 260.897
12152 262.694
12153 259.370
12154 260.807
12155 257.704
12156 259.278
12157 260.121
12158 258.569
12159 261.202
12160 259.470
12161 259.129
12162 260.118
12163 259.538
12164 260.824
12165 260.534
12166 259.778
12167 259.337
12168 260.536
12169 258.669
12170 258.262
12171 258.224
12172 255.539
12173 256.653
12174 257.388
12175 258.823
12176 259.334
12177 259.043
12178 258.898
12179 264.415
12180 262.824
12181 261.247
12182 260.861
12183 260.325
12184 261.358
12185 259.814
12186 259.686
12187 259.073
12188 259.206
12189 256.256
12190 255.824
12191 255.385
12192 256.385
12193 258.521
12194 258.283
12195 259.828
12196 260.446
12197 260.888
12198 262.821
12199 262.840
12200 261.924
12201 261.959
12202 261.293
12203 262.373
12204 261.640
12205 260.548
12206 261.748
12207 260.763
12208 261.495
12209 262.854
12210 260.026
12211 259.497
12212 260.204
12213 257.658
12214 257.783
12215 257.551
12216 259.479
12217 256.977
12218 256.864
12219 256.128
12220 256.790
12221 257.105
12222 256.053
12223 257.872
12224 256.021
12225 258.126
12226 259.893
12227 260.839
12228 259.885
12229 262.902
12230 262.837
12231 261.211
12232 260.205
12233 261.673
12234 258.462
12235 259.406
12236 261.354
12237 261.270
12238 261.621
12239 257.314
12240 258.927
12241 261.058
12242 260.862
12243 260.665
12244 260.103
12245 261.173
12246 261.090
12247 262.165
12248 260.744
12249 260.844
12250 261.447
12251 260.152
12252 261.841
12253 262.169
12254 257.029
12255 259.389
12256 259.367
12257 257.703
12258 262.024
12259 260.883
12260 258.677
12261 256.517
12262 260.243
12263 259.898
12264 259.424
12265 259.454
12266 258.481
12267 258.434
12268 256.958
12269 257.668
12270 258.069
12271 257.915
12272 257.379
12273 258.051
12274 257.251
12275 257.283
12276 258.394
12277 255.173
12278 255.700
12279 256.209
12280 258.030
12281 255.688
12282 257.321
12283 257.248
12284 257.469
12285 258.635
12286 256.385
12287 254.427
12288 255.474
12289 257.224
12290 260.869
12291 259.734
12292 261.051
12293 261.103
12294 259.933
12295 260.780
12296 260.602
12297 260.190
12298 258.834
12299 259.803
12300 258.544
12301 258.887
12302 261.737
12303 262.372
12304 262.278
12305 260.541
12306 259.400
12307 260.868
12308 260.409
12309 264.702
12310 263.604
12311 262.711
12312 263.649
12313 263.290
12314 262.245
12315 261.338
12316 261.679
12317 261.199
12318 260.001
12319 260.618
12320 260.526
12321 260.868
12322 260.622
12323 260.557
12324 259.953
12325 258.774
12326 260.350
12327 257.263
12328 256.652
12329 256.999
12330 256.879
12331 258.217
12332 257.525
12333 260.175
12334 259.422
12335 257.694
12336 259.593
12337 259.687
12338 258.425
12339 256.385
12340 258.414
12341 260.968
12342 260.322
12343 263.784
12344 261.833
12345 262.659
12346 263.056
12347 260.683
12348 261.436
12349 263.938
12350 262.609
12351 257.453
12352 257.977
12353 257.481
12354 257.525
12355 256.830
12356 254.705
12357 255.519
12358 254.736
12359 255.040
12360 252.737
12361 255.458
12362 255.925
12363 257.176
12364 255.485
12365 255.011
12366 254.432
12367 255.767
12368 254.373
12369 255.198
12370 254.437
12371 255.350
12372 255.819
12373 255.347
12374 252.675
12375 254.076
12376 253.250
12377 254.624
12378 255.427
12379 253.412
12380 253.023
12381 255.273
12382 255.604
12383 257.311
12384 254.236
12385 254.981
12386 252.989
12387 252.869
12388 253.415
12389 253.462
12390 256.164
12391 258.030
12392 253.639
12393 257.346
12394 256.839
12395 255.351
12396 254.832
12397 256.045
12398 257.082
12399 256.242
12400 257.670
12401 257.826
12402 258.819
12403 257.288
12404 257.667
12405 254.237
12406 254.765
12407 255.096
12408 253.940
12409 255.954
12410 254.053
12411 254.708
12412 255.200
12413 255.321
12414 256.765
12415 258.901
12416 257.374
12417 257.967
12418 255.408
12419 256.336
12420 258.442
12421 257.502
12422 259.045
12423 259.455
12424 258.210
12425 258.677
12426 258.909
12427 254.257
12428 256.596
12429 256.210
12430 254.561
12431 254.661
12432 256.698
12433 254.563
12434 255.208
12435 257.469
12436 255.258
12437 255.583
12438 256.320
12439 255.504
12440 258.870
12441 255.778
12442 256.896
12443 254.842
12444 252.939
12445 252.731
12446 253.249
12447 252.326
12448 248.625
12449 248.195
12450 252.079
12451 253.072
12452 252.114
12453 256.337
12454 257.018
12455 256.418
12456 258.670
12457 256.128
12458 253.099
12459 252.754
12460 254.483
12461 253.996
12462 255.407
12463 256.864
12464 253.949
12465 253.260
12466 254.149
12467 252.912
12468 254.367
12469 254.798
12470 252.904
12471 252.338
12472 253.324
12473 250.043
12474 250.367
12475 253.575
12476 253.132
12477 251.960
12478 252.469
12479 248.483
12480 250.508
12481 249.614
12482 250.155
12483 252.773
12484 252.341
12485 251.856
12486 250.299
12487 252.114
12488 251.325
12489 252.591
12490 252.242
12491 252.361
12492 254.912
12493 250.088
12494 248.339
12495 251.154
12496 250.417
12497 249.767
12498 249.659
12499 250.066
12500 248.871
12501 248.032
12502 247.870
12503 247.349
12504 249.272
12505 247.410
12506 244.567
12507 243.785
12508 246.651
12509 247.789
12510 248.675
12511 249.702
12512 249.001
12513 246.588
12514 249.612
12515 248.889
12516 249.080
12517 251.186
12518 252.157
12519 252.178
12520 254.006
12521 250.795
12522 251.348
12523 252.308
12524 248.698
12525 249.396
12526 251.955
12527 248.303
12528 248.602
12529 247.990
12530 248.077
12531 247.016
12532 250.809
12533 249.063
12534 249.798
12535 247.668
12536 249.147
12537 247.564
12538 247.172
12539 244.747
12540 246.387
12541 247.557
12542 247.395
12543 247.424
12544 247.378
12545 246.078
12546 243.677
12547 244.601
12548 244.122
12549 242.631
12550 243.304
12551 241.320
12552 238.910
12553 243.078
12554 241.078
12555 239.728
12556 241.504
12557 241.746
12558 242.879
12559 241.315
12560 240.009
12561 242.785
12562 243.653
12563 243.156
12564 241.857
12565 243.423
12566 242.837
12567 241.223
12568 239.608
12569 241.480
12570 240.856
12571 243.445
12572 241.539
12573 239.870
12574 241.667
12575 241.024
12576 240.662
12577 241.871
12578 239.799
12579 238.594
12580 238.302
12581 240.541
12582 236.857
12583 237.025
12584 234.085
12585 236.680
12586 238.350
12587 238.118
12588 236.244
12589 235.523
12590 239.287
12591 238.882
12592 239.174
12593 241.008
12594 237.802
12595 239.301
12596 239.429
12597 239.477
12598 238.521
12599 239.980
12600 240.344
12601 238.236
12602 240.073
12603 240.436
12604 240.052
12605 242.452
12606 241.860
12607 241.626
12608 239.469
12609 237.918
12610 236.004
12611 240.042
12612 237.761
12613 240.108
12614 237.597
12615 238.915
12616 239.666
12617 239.437
12618 240.078
12619 240.048
12620 242.604
12621 242.154
12622 242.406
12623 243.530
12624 244.754
12625 243.618
12626 241.888
12627 241.229
12628 240.725
12629 240.599
12630 243.047
12631 241.593
12632 243.399
12633 242.382
12634 241.499
12635 241.352
12636 244.036
12637 243.019
12638 240.797
12639 241.415
12640 244.061
12641 241.877
12642 240.429
12643 240.288
12644 242.603
12645 241.031
12646 243.012
12647 243.503
12648 243.025
12649 244.230
12650 242.192
12651 239.613
12652 243.449
12653 243.591
12654 241.861
12655 241.518
12656 243.966
12657 246.181
12658 248.009
12659 249.437
12660 247.120
12661 247.766
12662 250.655
12663 250.477
12664 250.059
12665 249.566
12666 250.630
12667 250.460
12668 254.800
12669 252.484
12670 253.442
12671 253.337
12672 252.474
12673 253.908
12674 250.901
12675 253.339
12676 250.989
12677 253.573
12678 254.212
12679 253.585
12680 251.751
12681 252.211
12682 250.966
12683 254.052
12684 255.900
12685 253.636
12686 256.741
12687 254.807
12688 253.532
12689 253.186
12690 252.629
12691 252.278
12692 252.778
12693 253.010
12694 250.104
12695 249.430
12696 247.881
12697 250.176
12698 251.573
12699 250.442
12700 250.252
12701 252.304
12702 250.209
12703 253.555
12704 255.535
12705 252.984
12706 256.394
12707 257.218
12708 257.439
12709 255.797
12710 254.114
12711 256.694
12712 258.105
12713 256.533
12714 256.613
12715 255.894
12716 258.809
12717 258.315
12718 257.736
12719 256.776
12720 256.559
12721 257.883
12722 257.052
12723 256.241
12724 253.408
12725 256.375
12726 253.624
12727 256.288
12728 256.929
12729 257.586
12730 254.243
12731 257.180
12732 256.402
12733 257.333
12734 257.196
12735 257.630
12736 255.512
12737 257.517
12738 259.506
12739 260.174
12740 256.917
12741 258.296
12742 259.301
12743 259.164
12744 256.983
12745 253.341
12746 253.402
12747 255.375
12748 253.750
12749 251.781
12750 248.941
12751 251.953
12752 249.318
12753 250.958
12754 248.229
12755 247.897
12756 247.164
12757 247.244
12758 245.988
12759 243.470
12760 245.155
12761 244.461
12762 246.128
12763 245.914
12764 246.219
12765 248.738
12766 245.584
12767 247.176
12768 244.891
12769 246.516
12770 246.703
12771 245.698
12772 248.345
12773 246.989
12774 243.873
12775 244.303
12776 241.328
12777 240.095
12778 238.841
12779 240.380
12780 243.219
12781 240.484
12782 245.968
12783 242.897
12784 244.084
12785 241.753
12786 241.422
12787 238.485
12788 236.705
12789 239.842
12790 241.010
12791 238.742
12792 241.841
12793 240.418
12794 242.377
12795 242.929
12796 242.947
12797 241.453
12798 242.810
12799 242.674
12800 244.868
12801 241.996
12802 239.121
12803 240.226
12804 241.286
12805 242.579
12806 243.990
12807 246.291
12808 244.014
12809 242.976
12810 239.591
12811 241.195
12812 243.474
12813 242.195
12814 242.362
12815 240.193
12816 241.055
12817 242.757
12818 241.250
12819 236.609
12820 237.814
12821 237.902
12822 239.678
12823 236.058
12824 237.403
12825 236.055
12826 236.232
12827 235.921
12828 237.006
12829 236.343
12830 236.543
12831 235.196
12832 237.761
12833 238.844
12834 234.775
12835 236.120
12836 233.002
12837 231.282
12838 232.261
12839 233.952
12840 233.494
12841 237.456
12842 233.407
12843 232.629
12844 235.001
12845 233.776
12846 235.575
12847 238.511
12848 235.495
12849 237.502
12850 236.397
12851 237.855
12852 237.216
12853 233.980
12854 234.784
12855 234.354
12856 234.180
12857 232.640
12858 235.307
12859 232.777
12860 236.923
12861 233.920
12862 235.587
12863 235.272
12864 229.878
12865 231.938
12866 231.797
12867 230.782
12868 230.484
12869 231.950
12870 229.534
12871 229.493
12872 228.656
12873 229.401
12874 230.709
12875 232.041
12876 232.451
12877 231.689
12878 230.390
12879 231.690
12880 228.965
12881 230.131
12882 228.716
12883 230.079
12884 233.146
12885 234.888
12886 233.590
12887 231.305
12888 232.030
12889 231.263
12890 232.840
12891 229.411
12892 229.904
12893 229.599
12894 229.591
12895 230.291
12896 227.839
12897 228.952
12898 225.912
12899 225.599
12900 225.665
12901 227.946
12902 227.212
12903 225.665
12904 228.830
12905 229.237
12906 228.659
12907 231.410
12908 230.743
12909 230.174
12910 229.082
12911 229.582
12912 230.924
12913 231.059
12914 232.304
12915 230.453
12916 230.670
12917 233.363
12918 234.935
12919 231.687
12920 232.485
12921 235.834
12922 233.353
12923 232.517
12924 233.611
12925 230.767
12926 228.201
12927 228.310
12928 229.521
12929 229.690
12930 228.016
12931 229.448
12932 227.342
12933 225.239
12934 226.635
12935 226.595
12936 223.970
12937 223.437
12938 222.992
12939 223.669
12940 228.526
12941 225.385
12942 226.757
12943 229.234
12944 228.326
12945 230.312
12946 229.247
12947 228.729
12948 229.960
12949 231.034
12950 232.608
12951 231.731
12952 233.109
12953 233.267
12954 233.038
12955 231.827
12956 232.426
12957 232.378
12958 231.825
12959 230.078
12960 231.331
12961 231.616
12962 232.209
12963 231.366
12964 229.913
12965 229.804
12966 231.526
12967 228.797
12968 229.391
12969 230.239
12970 230.410
12971 231.263
12972 233.060
12973 231.485
12974 231.811
12975 231.823
12976 236.070
12977 235.774
12978 236.486
12979 233.691
12980 233.123
12981 231.904
12982 233.565
12983 235.211
12984 233.993
12985 231.353
12986 229.972
12987 230.939
12988 231.865
12989 233.242
12990 232.957
12991 232.443
12992 234.921
12993 234.275
12994 234.051
12995 234.748
12996 232.153
12997 232.692
12998 230.477
12999 232.479
13000 232.935
13001 234.835
13002 232.297
13003 231.706
13004 230.591
13005 230.218
13006 229.739
13007 230.056
13008 230.510
13009 229.118
13010 229.162
13011 230.960
13012 234.772
13013 230.353
13014 231.069
13015 230.538
13016 232.573
13017 234.384
13018 235.928
13019 234.127
13020 233.654
13021 236.949
13022 235.221
13023 236.782
13024 234.801
13025 233.909
13026 232.193
13027 229.651
13028 231.675
13029 232.012
13030 232.148
13031 236.522
13032 237.740
13033 237.299
13034 235.359
13035 234.944
13036 235.332
13037 234.110
13038 234.484
13039 234.866
13040 232.664
13041 233.891
13042 232.311
13043 233.561
13044 233.646
13045 231.463
13046 230.090
13047 230.496
13048 229.032
13049 231.054
13050 230.440
13051 230.609
13052 228.793
13053 228.432
13054 228.284
13055 225.583
13056 228.181
13057 229.379
13058 232.042
13059 235.479
13060 233.368
13061 231.618
13062 234.230
13063 235.723
13064 234.629
13065 234.379
13066 238.414
13067 237.264
13068 239.113
13069 236.942
13070 234.741
13071 234.730
13072 236.474
13073 237.828
13074 234.774
13075 234.739
13076 235.269
13077 233.772
13078 232.612
13079 234.511
13080 231.774
13081 233.745
13082 230.993
13083 232.072
13084 231.260
13085 231.445
13086 231.443
13087 230.886
13088 232.967
13089 233.870
13090 235.627
13091 232.909
13092 233.625
13093 233.793
13094 232.781
13095 232.631
13096 232.060
13097 233.421
13098 232.963
13099 233.674
13100 231.691
13101 234.426
13102 236.574
13103 233.525
13104 234.925
13105 234.632
13106 234.266
13107 234.182
13108 235.440
13109 234.712
13110 234.786
13111 235.800
13112 236.211
13113 236.378
13114 236.511
13115 234.688
13116 238.907
13117 236.790
13118 235.558
13119 235.066
13120 237.060
13121 235.778
13122 236.113
13123 236.480
13124 237.291
13125 236.965
13126 237.238
13127 236.217
13128 238.790
13129 237.987
13130 236.417
13131 237.205
13132 235.978
13133 237.029
13134 238.098
13135 235.420
13136 234.910
13137 233.563
13138 233.145
13139 236.424
13140 235.273
13141 234.509
13142 235.254
13143 233.191
13144 233.907
13145 234.966
13146 234.909
13147 237.164
13148 234.663
13149 235.091
13150 235.581
13151 234.189
13152 232.888
13153 233.070
13154 235.489
13155 232.616
13156 233.724
13157 236.351
13158 234.523
13159 234.479
13160 230.829
13161 230.792
13162 229.521
13163 228.029
13164 229.707
13165 230.421
13166 228.109
13167 230.293
13168 229.790
13169 231.540
13170 233.031
13171 232.546
13172 235.328
13173 233.146
13174 233.600
13175 233.583
13176 237.205
13177 233.759
13178 234.778
13179 235.494
13180 234.904
13181 236.500
13182 236.445
13183 237.303
13184 238.342
13185 239.359
13186 241.411
13187 241.124
13188 242.701
13189 240.740
13190 241.423
13191 241.862
13192 243.004
13193 242.629
13194 243.039
13195 244.009
13196 245.697
13197 245.600
13198 247.322
13199 246.640
13200 245.505
13201 243.961
13202 246.145
13203 247.373
13204 247.768
13205 246.128
13206 247.043
13207 246.395
13208 246.964
13209 248.751
13210 248.474
13211 244.312
13212 244.215
13213 246.381
13214 245.444
13215 242.285
13216 238.380
13217 241.159
13218 241.784
13219 240.410
13220 240.308
13221 239.572
13222 240.788
13223 238.647
13224 241.717
13225 243.520
13226 242.061
13227 242.427
13228 243.505
13229 243.275
13230 243.893
13231 242.218
13232 245.191
13233 247.996
13234 248.006
13235 246.845
13236 248.087
13237 245.979
13238 242.627
13239 246.547
13240 243.995
13241 245.791
13242 247.329
13243 245.396
13244 246.030
13245 245.045
13246 246.632
13247 244.762
13248 245.655
13249 247.830
13250 248.254
13251 247.873
13252 247.140
13253 251.723
13254 251.448
13255 251.654
13256 250.653
13257 250.000
13258 249.280
13259 249.182
13260 252.678
13261 247.759
13262 250.859
13263 251.006
13264 251.223
13265 247.486
13266 248.281
13267 249.658
13268 247.853
13269 247.963
13270 244.753
13271 246.377
13272 248.186
13273 249.091
13274 249.083
13275 246.010
13276 244.008
13277 247.624
13278 247.114
13279 248.240
13280 248.374
13281 247.091
13282 244.991
13283 242.809
13284 243.783
13285 239.506
13286 240.608
13287 238.565
13288 241.277
13289 240.352
13290 239.925
13291 240.145
13292 243.164
13293 242.777
13294 241.749
13295 240.965
13296 241.588
13297 241.808
13298 242.856
13299 241.709
13300 240.140
13301 239.864
13302 240.291
13303 239.205
13304 238.920
13305 238.050
13306 238.692
13307 238.629
13308 239.608
13309 239.345
13310 238.198
13311 239.821
13312 238.981
13313 240.196
13314 242.857
13315 240.290
13316 237.458
13317 234.074
13318 236.729
13319 235.714
13320 233.639
13321 231.210
13322 232.254
13323 232.822
13324 230.193
13325 229.341
13326 227.938
13327 228.001
13328 228.151
13329 231.738
13330 229.731
13331 232.573
13332 231.955
13333 232.534
13334 232.221
13335 229.428
13336 229.408
13337 231.131
13338 229.951
13339 231.485
13340 230.049
13341 229.952
13342 230.452
13343 230.878
13344 232.084
13345 233.098
13346 231.802
13347 231.543
13348 233.363
13349 232.772
13350 230.581
13351 233.287
13352 232.096
13353 233.220
13354 232.237
13355 231.446
13356 231.877
13357 229.492
13358 227.414
13359 229.791
13360 227.951
13361 228.904
13362 228.965
13363 230.730
13364 226.201
13365 229.217
13366 229.077
13367 230.599
13368 232.066
13369 231.093
13370 232.646
13371 235.023
13372 232.494
13373 233.992
13374 232.163
13375 229.436
13376 230.233
13377 229.376
13378 227.602
13379 227.607
13380 229.188
13381 227.421
13382 228.196
13383 226.883
13384 226.822
13385 225.619
13386 225.403
13387 224.523
13388 224.176
13389 223.513
13390 223.280
13391 220.156
13392 222.690
13393 221.742
13394 223.213
13395 222.059
13396 222.866
13397 223.269
13398 224.806
13399 223.814
13400 228.089
13401 228.360
13402 227.245
13403 229.662
13404 228.134
13405 229.747
13406 228.941
13407 231.245
13408 230.255
13409 227.182
13410 228.088
13411 229.648
13412 231.045
13413 228.548
13414 228.208
13415 227.319
13416 230.341
13417 229.378
13418 226.907
13419 231.116
13420 228.216
13421 229.747
13422 230.762
13423 229.024
13424 229.860
13425 233.181
13426 232.302
13427 235.252
13428 233.489
13429 233.602
13430 230.769
13431 232.858
13432 231.329
13433 229.994
13434 230.826
13435 232.207
13436 232.467
13437 233.474
13438 233.256
13439 234.815
13440 232.829
13441 234.525
13442 233.297
13443 234.349
13444 234.506
13445 234.700
13446 233.965
13447 233.880
13448 232.295
13449 234.707
13450 234.408
13451 232.699
13452 234.366
13453 233.935
13454 236.079
13455 232.569
13456 231.721
13457 233.806
13458 234.528
13459 235.211
13460 233.728
13461 235.584
13462 234.937
13463 233.897
13464 233.481
13465 234.404
13466 231.902
13467 234.556
13468 232.568
13469 230.958
13470 235.382
13471 233.719
13472 234.532
13473 235.939
13474 238.936
13475 237.346
13476 237.861
13477 236.533
13478 235.174
13479 233.117
13480 234.320
13481 234.403
13482 236.523
13483 234.359
13484 235.384
13485 233.557
13486 233.599
13487 231.247
13488 236.084
13489 235.850
13490 234.534
13491 235.139
13492 232.417
13493 233.406
13494 231.168
13495 233.192
13496 231.906
13497 231.185
13498 235.213
13499 234.442
13500 235.638
13501 232.645
13502 235.094
13503 232.626
13504 234.605
13505 235.421
13506 231.611
13507 232.841
13508 232.181
13509 234.592
13510 233.168
13511 233.997
13512 232.255
13513 232.334
13514 232.824
13515 229.513
13516 231.201
13517 230.642
13518 230.653
13519 232.523
13520 232.652
13521 231.195
13522 233.035
13523 232.477
13524 232.906
13525 235.463
13526 234.303
13527 235.180
13528 232.225
13529 231.450
13530 232.835
13531 235.584
13532 236.442
13533 236.637
13534 237.351
13535 234.985
13536 234.674
13537 231.089
13538 232.183
13539 233.704
13540 234.619
13541 233.651
13542 236.274
13543 237.071
13544 237.288
13545 235.428
13546 234.239
13547 232.693
13548 235.585
13549 231.578
13550 232.467
13551 230.743
13552 233.036
13553 232.515
13554 233.852
13555 233.725
13556 232.836
13557 235.149
13558 236.061
13559 236.090
13560 236.459
13561 237.858
13562 238.777
13563 238.520
13564 237.155
13565 238.428
13566 236.552
13567 237.843
13568 239.068
13569 235.843
13570 236.483
13571 235.853
13572 237.210
13573 235.933
13574 238.227
13575 236.238
13576 235.066
13577 236.412
13578 233.311
13579 234.245
13580 236.580
13581 235.927
13582 237.042
13583 238.468
13584 235.748
13585 232.802
13586 235.497
13587 238.290
13588 235.570
13589 234.760
13590 236.584
13591 234.293
13592 236.236
13593 237.523
13594 238.044
13595 240.948
13596 241.544
13597 241.744
13598 240.452
13599 240.435
13600 238.703
13601 238.551
13602 238.012
13603 239.994
13604 236.877
13605 240.586
13606 239.085
13607 240.868
13608 237.079
13609 237.590
13610 237.731
13611 234.765
13612 235.038
13613 235.762
13614 233.394
13615 235.699
13616 235.396
13617 236.332
13618 236.338
13619 235.517
13620 235.869
13621 236.703
13622 234.509
13623 234.658
13624 235.873
13625 234.158
13626 235.177
13627 234.967
13628 232.871
13629 236.732
13630 233.686
13631 233.467
13632 235.527
13633 235.668
13634 233.870
13635 235.121
13636 238.534
13637 237.907
13638 235.854
13639 236.262
13640 231.532
13641 232.281
13642 231.425
13643 231.801
13644 232.197
13645 230.222
13646 230.299
13647 229.275
13648 230.733
13649 230.446
13650 233.430
13651 230.894
13652 229.960
13653 230.004
13654 234.606
13655 233.872
13656 230.811
13657 231.720
13658 234.438
13659 232.307
13660 234.153
13661 235.192
13662 230.978
13663 232.375
13664 233.700
13665 233.768
13666 233.901
13667 235.743
13668 234.491
13669 235.254
13670 235.203
13671 233.822
13672 235.513
13673 234.390
13674 231.933
13675 234.178
13676 235.521
13677 233.775
13678 232.530
13679 230.983
13680 231.725
13681 230.821
13682 231.036
13683 235.061
13684 234.111
13685 234.035
13686 231.797
13687 236.635
13688 235.733
13689 234.353
13690 233.453
13691 234.979
13692 235.558
13693 234.467
13694 235.718
13695 235.160
13696 238.873
13697 237.714
13698 236.154
13699 234.969
13700 232.324
13701 236.375
13702 234.499
13703 234.689
13704 235.039
13705 234.865
13706 233.457
13707 234.199
13708 232.504
13709 232.965
13710 232.149
13711 230.478
13712 230.755
13713 235.634
13714 232.401
13715 231.818
13716 234.573
13717 233.303
13718 234.235
13719 231.936
13720 234.891
13721 231.864
13722 232.277
13723 233.442
13724 231.591
13725 231.212
13726 233.735
13727 232.432
13728 232.086
13729 234.479
13730 231.359
13731 229.040
13732 230.179
13733 232.292
13734 229.490
13735 228.960
13736 224.823
13737 224.136
13738 224.394
13739 225.108
13740 225.260
13741 224.879
13742 225.441
13743 225.020
13744 224.424
13745 225.279
13746 223.804
13747 221.122
13748 222.380
13749 224.718
13750 222.191
13751 219.596
13752 223.747
13753 220.047
13754 222.401
13755 221.409
13756 221.488
13757 219.727
13758 219.414
13759 221.315
13760 221.798
13761 221.966
13762 225.658
13763 224.918
13764 224.331
13765 223.142
13766 224.908
13767 222.769
13768 223.635
13769 222.378
13770 222.921
13771 225.565
13772 225.628
13773 225.503
13774 228.164
13775 226.440
13776 227.801
13777 227.957
13778 229.662
13779 229.398
13780 232.096
13781 233.261
13782 230.162
13783 231.321
13784 230.208
13785 229.448
13786 231.972
13787 229.818
13788 231.086
13789 229.945
13790 229.637
13791 228.864
13792 231.029
13793 230.360
13794 232.138
13795 231.705
13796 232.462
13797 233.618
13798 232.178
13799 231.399
13800 231.515
13801 230.020
13802 230.700
13803 227.241
13804 228.343
13805 227.679
13806 229.020
13807 231.473
13808 234.632
13809 232.045
13810 235.216
13811 232.126
13812 235.202
13813 235.362
13814 236.372
13815 234.950
13816 233.376
13817 238.039
13818 236.941
13819 236.070
13820 236.241
13821 235.937
13822 237.150
13823 237.505
13824 236.881
13825 236.582
13826 236.803
13827 236.575
13828 235.546
13829 235.604
13830 236.683
13831 235.612
13832 235.310
13833 235.621
13834 237.263
13835 236.913
13836 236.384
13837 234.269
13838 232.914
13839 234.258
13840 232.886
13841 237.037
13842 235.097
13843 234.345
13844 234.560
13845 236.098
13846 235.480
13847 233.043
13848 233.524
13849 229.599
13850 228.907
13851 229.956
13852 230.682
13853 232.984
13854 232.487
13855 234.814
13856 233.988
13857 234.761
13858 237.005
13859 236.379
13860 234.189
13861 232.333
13862 234.999
13863 231.845
13864 232.304
13865 232.512
13866 230.891
13867 232.935
13868 231.938
13869 234.912
13870 233.210
13871 234.568
13872 236.780
13873 237.896
13874 235.520
13875 234.454
13876 235.516
13877 238.611
13878 236.571
13879 236.136
13880 237.831
13881 235.535
13882 236.607
13883 235.826
13884 236.308
13885 234.629
13886 235.289
13887 235.769
13888 234.814
13889 233.701
13890 233.078
13891 235.701
13892 237.178
13893 238.469
13894 236.814
13895 237.825
13896 239.485
13897 236.322
13898 237.003
13899 238.956
13900 238.485
13901 235.527
13902 232.763
13903 235.447
13904 234.433
13905 234.820
13906 234.965
13907 234.123
13908 232.634
13909 234.508
13910 237.146
13911 235.115
13912 236.814
13913 236.772
13914 236.690
13915 232.949
13916 232.385
13917 231.577
13918 230.380
13919 234.111
13920 235.656
13921 231.993
13922 231.557
13923 233.725
13924 229.698
13925 232.951
13926 231.665
13927 234.047
13928 231.894
13929 232.089
13930 236.056
13931 232.188
13932 232.446
13933 229.167
13934 231.765
13935 229.365
13936 230.475
13937 234.041
13938 237.987
13939 235.227
13940 236.108
13941 235.612
13942 237.471
13943 236.651
13944 233.207
13945 233.342
13946 234.404
13947 231.974
13948 233.564
13949 231.723
13950 232.995
13951 233.123
13952 232.680
13953 233.292
13954 232.432
13955 231.466
13956 233.134
13957 231.798
13958 230.568
13959 232.787
13960 229.833
13961 232.720
13962 232.718
13963 233.386
13964 234.474
13965 234.520
13966 232.446
13967 230.743
13968 234.026
13969 231.521
13970 232.562
13971 232.504
13972 232.002
13973 230.771
13974 231.155
13975 232.177
13976 232.745
13977 234.068
13978 233.984
13979 233.037
13980 233.876
13981 233.903
13982 233.516
13983 235.150
13984 234.961
13985 238.246
13986 236.591
13987 235.030
13988 236.314
13989 235.709
13990 236.443
13991 237.213
13992 236.068
13993 237.255
13994 238.435
13995 235.905
13996 237.175
13997 236.790
13998 237.930
13999 235.999
14000 236.056
14001 232.936
14002 232.051
14003 232.011
14004 234.132
14005 233.215
14006 235.590
14007 234.606
14008 236.873
14009 234.723
14010 231.540
14011 233.539
14012 232.015
14013 232.827
14014 230.807
14015 232.417
14016 233.029
14017 232.720
14018 235.199
14019 234.439
14020 233.324
14021 232.618
14022 233.451
14023 233.683
14024 232.289
14025 232.334
14026 233.426
14027 234.434
14028 233.807
14029 234.104
14030 232.579
14031 234.512
14032 233.576
14033 232.316
14034 233.857
14035 234.912
14036 235.128
14037 236.096
14038 236.282
14039 235.375
14040 236.055
14041 234.986
14042 231.217
14043 231.746
14044 231.777
14045 234.310
14046 233.314
14047 233.217
14048 229.478
14049 230.855
14050 229.470
14051 232.102
14052 231.283
14053 230.086
14054 230.968
14055 230.454
14056 232.313
14057 230.973
14058 231.594
14059 230.464
14060 229.530
14061 229.179
14062 232.483
14063 231.971
14064 230.230
14065 233.200
14066 231.591
14067 233.240
14068 234.643
14069 232.911
14070 232.434
14071 231.207
14072 232.983
14073 234.040
14074 234.038
14075 233.515
14076 233.927
14077 237.153
14078 236.630
14079 237.550
14080 232.979
14081 235.989
14082 232.816
14083 232.854
14084 230.951
14085 230.255
14086 234.690
14087 231.327
14088 234.299
14089 235.088
14090 234.712
14091 238.768
14092 236.870
14093 236.745
14094 235.428
14095 236.578
14096 238.344
14097 235.280
14098 236.689
14099 235.658
14100 236.220
14101 237.786
14102 237.855
14103 236.343
14104 237.512
14105 236.744
14106 233.092
14107 233.510
14108 235.249
14109 233.610
14110 234.511
14111 232.577
14112 231.601
14113 231.594
14114 231.866
14115 233.052
14116 231.053
14117 230.151
14118 230.959
14119 229.671
14120 230.940
14121 233.014
14122 230.653
14123 233.422
14124 235.090
14125 234.642
14126 232.693
14127 230.269
14128 230.974
14129 233.927
14130 232.089
14131 233.539
14132 235.189
14133 232.068
14134 236.920
14135 235.013
14136 237.636
14137 235.861
14138 239.297
14139 238.009
14140 235.730
14141 238.887
14142 235.447
14143 235.931
14144 238.029
14145 235.852
14146 236.246
14147 236.937
14148 235.293
14149 234.514
14150 237.506
14151 235.313
14152 232.748
14153 231.873
14154 232.090
14155 232.110
14156 232.092
14157 229.545
14158 231.007
14159 229.810
14160 232.373
14161 232.080
14162 231.229
14163 230.963
14164 228.117
14165 230.717
14166 231.514
14167 230.616
14168 228.940
14169 231.454
14170 230.967
14171 230.611
14172 229.672
14173 235.564
14174 233.322
14175 233.527
14176 233.563
14177 231.225
14178 230.624
14179 231.506
14180 231.463
14181 232.618
14182 232.636
14183 234.829
14184 234.732
14185 235.008
14186 234.920
14187 236.342
14188 234.959
14189 240.316
14190 238.451
14191 236.198
14192 237.332
14193 237.388
14194 237.630
14195 236.068
14196 237.237
14197 234.851
14198 238.110
14199 238.366
14200 238.175
14201 239.407
14202 239.199
14203 238.799
14204 237.669
14205 238.636
14206 239.617
14207 242.263
14208 238.709
14209 237.844
14210 239.912
14211 239.122
14212 238.508
14213 237.341
14214 239.715
14215 237.972
14216 240.532
14217 239.507
14218 241.733
14219 240.526
14220 241.622
14221 242.925
14222 244.604
14223 242.544
14224 243.156
14225 243.143
14226 243.747
14227 245.770
14228 241.873
14229 244.488
14230 244.053
14231 243.489
14232 241.744
14233 238.962
14234 240.174
14235 240.020
14236 242.210
14237 243.233
14238 242.811
14239 242.514
14240 242.475
14241 241.868
14242 239.689
14243 241.903
14244 242.033
14245 241.756
14246 243.387
14247 241.735
14248 241.674
14249 241.134
14250 240.195
14251 240.600
14252 240.884
14253 240.992
14254 237.432
14255 237.016
14256 237.625
14257 237.181
14258 236.568
14259 236.513
14260 237.943
14261 240.136
14262 237.977
14263 240.560
14264 238.772
14265 241.356
14266 237.658
14267 234.504
14268 236.036
14269 237.313
14270 238.373
14271 238.733
14272 241.287
14273 239.252
14274 240.667
14275 240.709
14276 239.512
14277 237.192
14278 240.479
14279 236.665
14280 239.025
14281 238.878
14282 242.618
14283 237.754
14284 239.394
14285 240.201
14286 237.895
14287 239.145
14288 242.770
14289 235.718
14290 238.661
14291 238.141
14292 239.860
14293 236.268
14294 238.978
14295 238.035
14296 240.356
14297 240.100
14298 239.824
14299 241.518
14300 237.292
14301 240.176
14302 240.165
14303 239.509
14304 241.616
14305 240.362
14306 240.384
14307 241.486
14308 239.965
14309 238.077
14310 240.127
14311 237.137
14312 237.101
14313 237.656
14314 240.562
14315 237.065
14316 238.577
14317 237.470
14318 237.926
14319 240.417
14320 240.846
14321 240.048
14322 237.970
14323 239.381
14324 238.728
14325 238.383
14326 238.839
14327 236.270
14328 234.168
14329 237.396
14330 237.239
14331 236.911
14332 235.908
14333 234.925
14334 235.142
14335 237.093
14336 237.752
14337 238.275
14338 237.127
14339 234.985
14340 234.045
14341 236.443
14342 238.092
14343 235.368
14344 232.755
14345 233.192
14346 235.315
14347 234.271
14348 238.641
14349 237.244
14350 236.405
14351 235.891
14352 238.105
14353 235.728
14354 237.708
14355 236.895
14356 238.206
14357 235.559
14358 238.462
14359 237.408
14360 236.973
14361 236.786
14362 238.273
14363 236.157
14364 240.490
14365 238.243
14366 235.814
14367 236.689
14368 238.994
14369 239.127
14370 235.703
14371 235.931
14372 238.237
14373 238.247
14374 238.952
14375 236.919
14376 240.094
14377 239.965
14378 238.434
14379 238.621
14380 237.656
14381 235.229
14382 236.163
14383 234.263
14384 232.146
14385 228.611
14386 230.660
14387 229.443
14388 233.063
14389 231.936
14390 232.961
14391 235.667
14392 233.107
14393 235.929
14394 235.786
14395 235.805
14396 235.284
14397 235.999
14398 235.582
14399 238.698
14400 238.054
14401 236.655
14402 235.893
14403 239.701
14404 237.751
14405 235.336
14406 232.954
14407 234.073
14408 232.773
14409 234.323
14410 234.860
14411 232.857
14412 233.486
14413 231.115
14414 231.491
14415 232.259
14416 236.702
14417 235.160
14418 235.151
14419 234.555
14420 236.418
14421 235.399
14422 235.768
14423 236.009
14424 235.961
14425 238.824
14426 239.278
14427 239.693
14428 239.038
14429 236.897
14430 235.364
14431 237.563
14432 237.704
14433 239.517
14434 237.326
14435 238.593
14436 238.864
14437 239.074
14438 239.641
14439 239.925
14440 237.639
14441 235.837
14442 236.119
14443 238.227
14444 236.381
14445 236.901
14446 237.400
14447 236.629
14448 235.523
14449 235.152
14450 235.098
14451 235.897
14452 237.863
14453 236.973
14454 236.636
14455 235.975
14456 238.394
14457 237.639
14458 237.942
14459 235.021
14460 235.196
14461 233.760
14462 235.973
14463 237.028
14464 236.722
14465 236.602
14466 234.969
14467 234.840
14468 236.533
14469 235.143
14470 238.219
14471 237.694
14472 238.987
14473 238.225
14474 238.843
14475 236.811
14476 238.232
14477 236.359
14478 235.588
14479 233.575
14480 233.963
14481 235.195
14482 235.601
14483 234.678
14484 235.764
14485 235.481
14486 235.894
14487 234.602
14488 234.387
14489 235.406
14490 235.506
14491 232.163
14492 234.472
14493 233.733
14494 234.737
14495 235.471
14496 233.371
14497 236.740
14498 233.165
14499 235.165
14500 232.272
14501 230.198
14502 235.370
14503 237.316
14504 238.372
14505 239.433
14506 239.124
14507 237.385
14508 239.937
14509 237.428
14510 236.802
14511 237.082
14512 235.774
14513 235.529
14514 239.064
14515 236.957
14516 237.232
14517 237.440
14518 236.602
14519 235.223
14520 234.336
14521 234.006
14522 234.361
14523 233.965
14524 233.428
14525 233.435
14526 234.588
14527 232.332
14528 231.811
14529 232.483
14530 231.049
14531 227.742
14532 233.253
14533 236.366
14534 232.351
14535 233.584
14536 233.978
14537 231.845
14538 229.878
14539 231.784
14540 234.108
14541 234.608
14542 232.901
14543 229.062
14544 232.370
14545 233.401
14546 232.435
14547 232.788
14548 232.137
14549 229.332
14550 228.735
14551 229.842
14552 233.088
14553 233.646
14554 235.226
14555 233.376
14556 234.379
14557 235.531
14558 234.653
14559 235.306
14560 233.331
14561 233.651
14562 231.749
14563 231.156
14564 231.866
14565 234.210
14566 232.974
14567 236.604
14568 236.903
14569 234.956
14570 237.828
14571 234.686
14572 236.742
14573 236.393
14574 234.686
14575 236.906
14576 234.766
14577 231.409
14578 234.636
14579 234.675
14580 234.721
14581 236.383
14582 234.632
14583 233.639
14584 233.108
14585 233.967
14586 233.035
14587 234.699
14588 234.034
14589 232.192
14590 235.242
14591 234.820
14592 232.053
14593 234.688
14594 236.968
14595 234.823
14596 232.566
14597 233.449
14598 233.251
14599 234.091
14600 234.015
14601 232.675
14602 232.756
14603 234.397
14604 236.104
14605 234.548
14606 233.845
14607 232.769
14608 231.800
14609 232.565
14610 231.412
14611 230.125
14612 229.287
14613 232.238
14614 231.261
14615 231.346
14616 230.128
14617 233.299
14618 231.081
14619 233.559
14620 232.884
14621 236.556
14622 231.686
14623 233.617
14624 232.289
14625 233.472
14626 234.715
14627 234.195
14628 236.717
14629 233.264
14630 232.167
14631 232.830
14632 232.110
14633 231.903
14634 230.808
14635 233.863
14636 233.058
14637 233.664
14638 233.518
14639 232.595
14640 232.105
14641 233.950
14642 235.311
14643 234.691
14644 236.240
14645 233.216
14646 235.631
14647 237.042
14648 234.691
14649 232.897
14650 233.895
14651 235.912
14652 234.867
14653 233.781
14654 236.715
14655 237.547
14656 235.614
14657 236.111
14658 235.797
14659 234.709
14660 236.989
14661 235.432
14662 235.290
14663 233.499
14664 237.303
14665 233.500
14666 233.898
14667 232.480
14668 232.886
14669 231.263
14670 231.337
14671 230.142
14672 228.905
14673 231.947
14674 233.567
14675 231.788
14676 236.378
14677 235.651
14678 236.029
14679 232.606
14680 233.449
14681 233.242
14682 238.142
14683 238.385
14684 238.744
14685 239.054
14686 240.282
14687 240.334
14688 240.251
14689 240.723
14690 244.221
14691 244.736
14692 244.850
14693 248.880
14694 245.596
14695 244.614
14696 242.410
14697 244.209
14698 244.949
14699 244.154
14700 242.614
14701 238.372
14702 238.153
14703 240.281
14704 240.756
14705 240.204
14706 240.109
14707 239.736
14708 241.462
14709 241.902
14710 240.952
14711 241.439
14712 239.424
14713 240.686
14714 240.740
14715 241.360
14716 238.971
14717 237.990
14718 238.950
14719 236.995
14720 235.672
14721 235.998
14722 239.481
14723 240.893
14724 240.234
14725 242.111
14726 241.351
14727 243.546
14728 240.321
14729 241.468
14730 241.641
14731 240.258
14732 243.446
14733 242.326
14734 240.498
14735 243.427
14736 243.358
14737 244.792
14738 241.002
14739 240.924
14740 242.225
14741 242.574
14742 245.407
14743 242.643
14744 243.161
14745 241.196
14746 241.165
14747 241.454
14748 240.594
14749 242.158
14750 239.576
14751 240.455
14752 240.319
14753 242.241
14754 241.925
14755 240.365
14756 240.189
14757 243.138
14758 240.543
14759 238.849
14760 241.504
14761 243.126
14762 243.360
14763 242.574
14764 243.546
14765 245.284
14766 243.881
14767 242.965
14768 241.368
14769 243.406
14770 244.030
14771 242.811
14772 240.839
14773 239.650
14774 240.834
14775 241.058
14776 241.062
14777 239.004
14778 240.842
14779 240.233
14780 238.831
14781 242.723
14782 240.111
14783 244.772
14784 241.834
14785 243.192
14786 241.920
14787 242.988
14788 243.525
14789 243.705
14790 245.853
14791 244.461
14792 243.724
14793 244.155
14794 243.234
14795 244.948
14796 247.194
14797 242.263
14798 242.677
14799 242.677
14800 243.026
14801 242.562
14802 243.870
14803 243.375
14804 243.908
14805 244.507
14806 245.149
14807 246.177
14808 244.660
14809 248.612
14810 249.370
14811 249.545
14812 251.336
14813 250.987
14814 250.741
14815 250.615
14816 246.575
14817 246.377
14818 247.176
14819 245.646
14820 248.583
14821 248.149
14822 247.279
14823 246.800
14824 246.621
14825 245.448
14826 246.097
14827 246.575
14828 247.838
14829 245.607
14830 243.809
14831 245.125
14832 245.164
14833 245.145
14834 245.401
14835 244.996
14836 245.842
14837 244.998
14838 248.127
14839 247.576
14840 246.449
14841 245.343
14842 244.688
14843 247.424
14844 248.247
14845 250.646
14846 247.621
14847 246.049
14848 249.482
14849 249.423
14850 246.687
14851 247.917
14852 251.231
14853 249.168
14854 247.509
14855 249.510
14856 248.234
14857 247.751
14858 248.220
14859 249.389
14860 250.865
14861 248.270
14862 249.008
14863 251.560
14864 251.760
14865 250.090
14866 248.596
14867 245.864
14868 249.757
14869 249.831
14870 251.215
14871 249.204
14872 250.375
14873 250.654
14874 250.040
14875 251.280
14876 251.554
14877 250.368
14878 250.400
14879 249.468
14880 249.812
14881 248.941
14882 248.951
14883 248.587
14884 251.028
14885 251.910
14886 250.615
14887 249.346
14888 250.086
14889 251.009
14890 253.036
14891 252.375
14892 252.820
14893 252.626
14894 252.814
14895 251.220
14896 250.769
14897 252.637
14898 253.769
14899 248.610
14900 250.508
14901 249.785
14902 250.626
14903 247.863
14904 249.841
14905 250.160
14906 251.952
14907 253.729
14908 250.698
14909 249.166
14910 247.256
14911 250.129
14912 249.219
14913 249.458
14914 248.092
14915 247.199
14916 248.217
14917 247.754
14918 245.483
14919 244.082
14920 245.199
14921 245.027
14922 246.251
14923 247.403
14924 247.189
14925 244.117
14926 245.946
14927 243.157
14928 246.053
14929 245.473
14930 251.744
14931 249.096
14932 249.637
14933 249.199
14934 249.553
14935 249.895
14936 246.791
14937 248.336
14938 249.951
14939 247.922
14940 249.759
14941 248.596
14942 249.959
14943 248.997
14944 248.945
14945 247.777
14946 248.338
14947 248.158
14948 246.930
14949 246.536
14950 247.644
14951 246.110
14952 246.038
14953 244.991
14954 243.767
14955 251.464
14956 248.734
14957 249.231
14958 248.557
14959 249.240
14960 250.451
14961 249.426
14962 248.665
14963 245.999
14964 247.082
14965 245.556
14966 246.797
14967 249.591
14968 249.549
14969 249.675
14970 249.567
14971 247.780
14972 246.947
14973 249.352
14974 246.706
14975 247.656
14976 246.845
14977 249.520
14978 248.468
14979 249.142
14980 248.080
14981 247.239
14982 246.893
14983 249.372
14984 246.987
14985 249.279
14986 248.332
14987 248.269
14988 249.876
14989 248.544
14990 247.850
14991 246.335
14992 246.052
14993 246.419
14994 246.459
14995 247.443
14996 246.144
14997 248.657
14998 249.433
14999 248.158
15000 247.092
15001 246.360
15002 245.205
15003 246.839
15004 247.533
15005 246.782
15006 246.237
15007 247.033
15008 248.192
15009 247.936
15010 248.529
15011 249.554
15012 250.971
15013 250.050
15014 248.334
15015 247.371
15016 247.417
15017 245.285
15018 245.917
15019 248.399
15020 248.558
15021 248.176
15022 245.854
15023 247.904
15024 250.246
15025 245.126
15026 246.475
15027 246.816
15028 246.845
15029 248.150
15030 246.623
15031 247.264
15032 247.199
15033 245.212
15034 246.451
15035 242.800
15036 246.033
15037 245.765
15038 243.602
15039 243.988
15040 246.921
15041 246.775
15042 250.907
15043 249.143
15044 250.862
15045 250.742
15046 253.345
15047 252.468
15048 254.981
15049 254.320
15050 256.433
15051 256.265
15052 256.236
15053 256.509
15054 254.002
15055 257.570
15056 257.928
15057 257.185
15058 258.775
15059 255.989
15060 257.382
15061 259.220
15062 258.229
15063 258.314
15064 257.780
15065 259.270
15066 260.648
15067 259.247
15068 258.005
15069 259.158
15070 259.854
15071 257.156
15072 258.373
15073 259.646
15074 258.980
15075 257.582
15076 257.730
15077 258.903
15078 259.464
15079 258.975
15080 259.456
15081 258.279
15082 257.624
15083 256.606
15084 258.929
15085 261.250
15086 260.475
15087 259.619
15088 260.934
15089 261.174
15090 257.711
15091 259.924
15092 257.718
15093 257.724
15094 258.518
15095 262.131
15096 257.960
15097 259.787
15098 255.861
15099 259.975
15100 257.717
15101 259.464
15102 258.342
15103 261.607
15104 260.965
15105 264.159
15106 262.108
15107 263.734
15108 263.776
15109 263.389
15110 264.804
15111 261.958
15112 259.663
15113 259.255
15114 259.148
15115 259.843
15116 260.564
15117 257.885
15118 260.883
15119 259.632
15120 260.431
15121 258.866
15122 258.771
15123 263.028
15124 258.739
15125 258.702
15126 260.937
15127 260.311
15128 261.862
15129 260.086
15130 257.246
15131 259.591
15132 254.739
15133 255.660
15134 253.282
15135 251.972
15136 253.576
15137 254.296
15138 253.437
15139 253.069
15140 254.456
15141 256.339
15142 255.200
15143 257.297
15144 258.651
15145 257.659
15146 257.798
15147 256.592
15148 256.644
15149 257.783
15150 256.939
15151 257.688
15152 257.076
15153 259.749
15154 257.915
15155 258.300
15156 257.913
15157 256.766
15158 254.769
15159 253.231
15160 252.152
15161 252.990
15162 253.099
15163 255.038
15164 256.591
15165 257.430
15166 256.902
15167 255.768
15168 260.804
15169 258.343
15170 255.322
15171 256.733
15172 257.041
15173 258.233
15174 257.803
15175 255.537
15176 256.386
15177 255.446
15178 259.261
15179 259.910
15180 263.367
15181 259.892
15182 261.497
15183 260.453
15184 260.862
15185 257.869
15186 258.861
15187 258.466
15188 257.799
15189 258.162
15190 257.940
15191 261.043
15192 262.935
15193 260.852
15194 260.890
15195 262.148
15196 260.929
15197 264.834
15198 262.073
15199 263.990
15200 266.494
15201 265.884
15202 268.073
15203 266.399
15204 268.589
15205 265.853
15206 265.118
15207 266.992
15208 269.298
15209 270.517
15210 269.146
15211 273.634
15212 274.400
15213 275.808
15214 275.870
15215 272.036
15216 271.999
15217 270.773
15218 268.931
15219 271.348
15220 270.142
15221 270.519
15222 267.224
15223 268.412
15224 268.746
15225 267.854
15226 269.136
15227 268.977
15228 267.895
15229 268.063
15230 268.035
15231 265.549
15232 270.554
15233 267.354
15234 269.558
15235 266.338
15236 266.969
15237 264.977
15238 264.621
15239 265.119
15240 266.245
15241 266.282
15242 267.561
15243 266.962
15244 269.436
15245 268.432
15246 269.416
15247 269.932
15248 269.338
15249 271.013
15250 271.406
15251 268.643
15252 268.646
15253 266.849
15254 268.361
15255 270.603
15256 268.748
15257 267.341
15258 268.823
15259 268.955
15260 269.085
15261 267.614
15262 267.909
15263 267.714
15264 267.819
15265 269.434
15266 270.464
15267 271.670
15268 271.599
15269 269.411
15270 269.081
15271 269.079
15272 269.931
15273 272.275
15274 271.819
15275 271.802
15276 270.995
15277 272.337
15278 271.777
15279 274.146
15280 271.584
15281 273.295
15282 273.692
15283 274.841
15284 274.960
15285 276.488
15286 275.353
15287 275.769
15288 274.006
15289 276.120
15290 276.146
15291 278.314
15292 276.771
15293 276.484
15294 277.871
15295 280.070
15296 280.721
15297 279.504
15298 276.884
15299 278.306
15300 275.980
15301 278.946
15302 277.845
15303 276.828
15304 277.381
15305 277.710
15306 276.827
15307 277.001
15308 276.191
15309 277.538
15310 276.720
15311 278.554
15312 276.725
15313 278.814
15314 277.754
15315 279.109
15316 279.468
15317 275.531
15318 276.692
15319 275.939
15320 275.931
15321 274.585
15322 274.459
15323 274.766
15324 274.022
15325 275.975
15326 275.654
15327 275.409
15328 275.390
15329 274.345
15330 278.373
15331 277.328
15332 276.422
15333 275.891
15334 279.304
15335 278.709
15336 277.258
15337 279.034
15338 281.498
15339 278.396
15340 278.412
15341 275.294
15342 274.596
15343 272.434
15344 274.516
15345 273.659
15346 274.460
15347 274.018
15348 276.906
15349 275.968
15350 276.797
15351 278.012
15352 275.699
15353 273.685
15354 274.038
15355 273.392
15356 272.869
15357 271.406
15358 273.078
15359 269.667
15360 271.122
15361 272.655
15362 271.325
15363 271.001
15364 271.133
15365 270.749
15366 269.263
15367 270.350
15368 268.725
15369 268.277
15370 269.280
15371 267.818
15372 267.658
15373 269.388
15374 269.339
15375 270.890
15376 269.875
15377 271.731
15378 267.213
15379 265.642
15380 267.135
15381 266.590
15382 267.507
15383 268.652
15384 264.528
15385 267.017
15386 263.083
15387 266.073
15388 266.481
15389 268.079
15390 269.129
15391 269.065
15392 270.496
15393 269.589
15394 267.772
15395 270.844
15396 272.133
15397 267.618
15398 268.946
15399 269.749
15400 268.604
15401 270.197
15402 269.022
15403 268.975
15404 268.593
15405 269.498
15406 271.705
15407 272.117
15408 273.170
15409 272.269
15410 272.014
15411 271.984
15412 269.785
15413 271.966
15414 275.402
15415 276.666
15416 273.892
15417 272.726
15418 273.694
15419 271.897
15420 270.390
15421 271.234
15422 272.671
15423 270.198
15424 268.991
15425 269.857
15426 269.504
15427 269.623
15428 272.003
15429 271.976
15430 272.257
15431 275.320
15432 273.923
15433 275.952
15434 277.445
15435 276.552
15436 280.125
15437 278.896
15438 279.086
15439 277.382
15440 277.932
15441 277.600
15442 276.801
15443 276.209
15444 275.413
15445 275.067
15446 276.782
15447 274.606
15448 274.273
15449 275.105
15450 276.218
15451 274.510
15452 274.810
15453 277.903
15454 275.521
15455 275.240
15456 274.234
15457 274.029
15458 276.267
15459 278.122
15460 275.623
15461 277.885
15462 278.216
15463 282.072
15464 279.301
15465 282.589
15466 283.352
15467 282.276
15468 282.726
15469 284.339
15470 281.693
15471 280.319
15472 280.412
15473 279.640
15474 279.893
15475 282.580
15476 279.391
15477 280.815
15478 279.331
15479 279.323
15480 276.726
15481 277.842
15482 278.764
15483 277.507
15484 276.915
15485 275.914
15486 276.437
15487 278.033
15488 275.496
15489 275.058
15490 273.231
15491 275.975
15492 275.278
15493 273.124
15494 275.477
15495 277.516
15496 277.139
15497 275.051
15498 276.937
15499 277.053
15500 277.249
15501 276.197
15502 275.397
15503 272.471
15504 275.288
15505 276.381
15506 276.499
15507 275.612
15508 275.222
15509 275.681
15510 273.615
15511 273.786
15512 273.124
15513 274.330
15514 273.421
15515 272.890
15516 270.797
15517 271.013
15518 274.780
15519 276.869
15520 275.940
15521 276.399
15522 277.135
15523 274.764
15524 275.971
15525 275.719
15526 277.339
15527 273.422
15528 274.999
15529 276.080
15530 275.035
15531 275.624
15532 273.934
15533 275.352
15534 271.461
15535 275.362
15536 275.764
15537 273.388
15538 271.373
15539 271.109
15540 276.303
15541 276.171
15542 275.016
15543 276.919
15544 278.506
15545 276.663
15546 275.352
15547 274.867
15548 277.823
15549 277.948
15550 277.093
15551 278.701
15552 275.699
15553 275.519
15554 274.481
15555 273.986
15556 271.855
15557 271.763
15558 270.422
15559 270.590
15560 269.682
15561 269.484
15562 271.216
15563 269.130
15564 267.919
15565 271.714
15566 271.172
15567 270.175
15568 270.144
15569 270.972
15570 269.050
15571 269.632
15572 269.938
15573 267.885
15574 268.933
15575 268.594
15576 269.841
15577 271.889
15578 272.401
15579 274.524
15580 274.657
15581 273.985
15582 275.513
15583 274.319
15584 273.682
15585 274.746
15586 276.536
15587 275.112
15588 274.089
15589 274.420
15590 271.089
15591 272.966
15592 271.440
15593 266.697
15594 270.107
15595 269.170
15596 270.655
15597 270.735
15598 268.558
15599 270.047
15600 268.698
15601 269.078
15602 269.416
15603 270.831
15604 270.428
15605 269.489
15606 273.919
15607 273.350
15608 272.471
15609 273.602
15610 272.709
15611 272.363
15612 271.704
15613 275.265
15614 272.084
15615 271.725
15616 272.425
15617 274.955
15618 275.186
15619 274.666
15620 273.854
15621 272.047
15622 273.485
15623 273.444
15624 274.069
15625 273.805
15626 273.663
15627 274.707
15628 274.700
15629 273.130
15630 273.540
15631 271.231
15632 271.110
15633 270.555
15634 271.605
15635 271.830
15636 273.977
15637 273.556
15638 272.107
15639 272.982
15640 275.410
15641 276.006
15642 275.198
15643 277.738
15644 277.827
15645 280.180
15646 282.942
15647 283.372
15648 281.457
15649 279.760
15650 280.659
15651 278.627
15652 278.248
15653 278.782
15654 279.462
15655 283.087
15656 282.538
15657 281.229
15658 284.532
15659 284.067
15660 284.884
15661 286.896
15662 281.915
15663 284.642
15664 282.426
15665 283.993
15666 285.626
15667 287.160
15668 287.380
15669 286.031
15670 288.196
15671 289.061
15672 286.269
15673 287.315
15674 285.554
15675 285.003
15676 287.494
15677 283.833
15678 284.127
15679 285.521
15680 284.212
15681 284.407
15682 287.054
15683 284.860
15684 285.793
15685 286.044
15686 288.350
15687 289.555
15688 288.233
15689 287.385
15690 290.298
15691 287.850
15692 286.954
15693 287.643
15694 288.677
15695 287.100
15696 285.368
15697 283.399
15698 286.675
15699 282.458
15700 285.272
15701 284.124
15702 284.514
15703 284.578
15704 281.874
15705 281.490
15706 280.954
15707 280.453
15708 279.016
15709 280.761
15710 279.391
15711 277.927
15712 280.227
15713 278.157
15714 279.061
15715 279.162
15716 278.951
15717 280.732
15718 278.461
15719 279.848
15720 280.094
15721 278.588
15722 275.809
15723 277.031
15724 275.578
15725 274.519
15726 274.618
15727 275.878
15728 272.459
15729 272.555
15730 272.183
15731 272.085
15732 270.214
15733 271.004
15734 273.177
15735 270.677
15736 269.288
15737 269.717
15738 270.474
15739 270.925
15740 270.763
15741 272.841
15742 270.982
15743 270.685
15744 270.250
15745 269.121
15746 271.272
15747 272.594
15748 272.099
15749 273.989
15750 273.489
15751 272.546
15752 271.669
15753 271.546
15754 273.586
15755 275.271
15756 272.380
15757 271.991
15758 268.967
15759 270.883
15760 271.180
15761 271.142
15762 271.610
15763 271.030
15764 270.812
15765 274.329
15766 273.291
15767 272.140
15768 271.180
15769 268.411
15770 274.022
15771 274.748
15772 276.367
15773 277.113
15774 276.050
15775 275.995
15776 273.679
15777 275.364
15778 272.425
15779 270.780
15780 273.906
15781 275.274
15782 273.932
15783 274.492
15784 274.704
15785 272.967
15786 275.091
15787 271.766
15788 271.583
15789 271.172
15790 271.335
15791 271.923
15792 270.784
15793 270.347
15794 271.868
15795 271.917
15796 268.479
15797 269.369
15798 270.374
15799 268.785
15800 270.955
15801 270.719
15802 270.567
15803 271.698
15804 273.870
15805 272.283
15806 271.428
15807 275.355
15808 274.951
15809 274.287
15810 272.922
15811 273.761
15812 273.708
15813 273.095
15814 271.872
15815 272.995
15816 274.726
15817 275.295
15818 276.470
15819 273.362
15820 270.883
15821 271.348
15822 270.569
15823 270.582
15824 274.254
15825 277.070
15826 275.713
15827 275.202
15828 274.964
15829 274.579
15830 273.966
15831 273.176
15832 275.581
15833 275.076
15834 277.479
15835 277.405
15836 275.827
15837 274.530
15838 275.404
15839 277.040
15840 279.309
15841 279.161
15842 278.852
15843 278.287
15844 279.334
15845 277.801
15846 279.511
15847 279.419
15848 280.532
15849 278.628
15850 279.519
15851 280.547
15852 281.057
15853 278.542
15854 279.990
15855 279.508
15856 281.886
15857 280.247
15858 280.839
15859 283.363
15860 283.143
15861 282.368
15862 283.007
15863 281.477
15864 283.446
15865 281.975
15866 278.198
15867 277.325
15868 275.934
15869 277.823
15870 276.075
15871 274.805
15872 277.445
15873 275.948
15874 274.050
15875 273.232
15876 272.621
15877 273.790
15878 270.711
15879 270.048
15880 269.650
15881 270.909
15882 271.375
15883 272.480
15884 269.243
15885 270.225
15886 272.107
15887 272.390
15888 270.726
15889 273.113
15890 272.068
15891 271.338
15892 274.829
15893 272.526
15894 272.790
15895 272.683
15896 273.836
15897 274.506
15898 273.923
15899 273.217
15900 272.750
15901 271.036
15902 273.853
15903 270.621
15904 271.935
15905 272.226
15906 271.592
15907 271.042
15908 273.091
15909 274.111
15910 278.088
15911 277.847
15912 275.816
15913 273.107
15914 276.598
15915 278.360
15916 273.469
15917 273.528
15918 276.549
15919 274.127
15920 272.135
15921 272.900
15922 272.319
15923 273.016
15924 271.471
15925 273.298
15926 270.159
15927 272.308
15928 272.789
15929 273.788
15930 273.192
15931 275.931
15932 278.542
15933 278.131
15934 276.604
15935 277.592
15936 278.449
15937 279.591
15938 277.148
15939 276.002
15940 276.861
15941 276.237
15942 275.298
15943 275.825
15944 274.863
15945 273.651
15946 276.012
15947 274.692
15948 275.626
15949 276.919
15950 277.154
15951 276.771
15952 275.131
15953 275.244
15954 277.944
15955 278.303
15956 277.373
15957 276.349
15958 275.559
15959 276.530
15960 278.156
15961 277.306
15962 277.154
15963 278.130
15964 274.300
15965 273.170
15966 273.833
15967 273.668
15968 269.836
15969 270.402
15970 270.793
15971 271.799
15972 270.006
15973 270.648
15974 272.120
15975 270.115
15976 271.528
15977 275.928
15978 273.803
15979 271.778
15980 274.003
15981 271.108
15982 272.370
15983 269.188
15984 270.842
15985 269.030
15986 270.366
15987 271.232
15988 272.747
15989 272.801
15990 273.364
15991 275.756
15992 273.347
15993 272.558
15994 271.507
15995 272.320
15996 274.758
15997 273.844
15998 274.047
15999 276.771
16000 275.718
16001 275.151
16002 275.138
16003 275.846
16004 277.821
16005 276.029
16006 276.511
16007 276.051
16008 274.260
16009 274.120
16010 275.584
16011 275.656
16012 276.190
16013 275.203
16014 273.693
16015 276.176
16016 273.389
16017 274.540
16018 272.480
16019 272.894
16020 274.488
16021 271.893
16022 271.776
16023 271.633
16024 273.394
16025 274.171
16026 271.669
16027 273.387
16028 273.657
16029 276.484
16030 276.155
16031 276.366
16032 275.420
16033 275.745
16034 275.503
16035 274.669
16036 275.046
16037 276.917
16038 274.864
16039 275.156
16040 273.670
16041 271.748
16042 273.848
16043 274.159
16044 273.758
16045 277.238
16046 273.888
16047 270.812
16048 272.813
16049 274.048
16050 274.888
16051 273.179
16052 274.451
16053 273.895
16054 274.863
16055 276.704
16056 274.647
16057 272.081
16058 276.583
16059 277.106
16060 276.735
16061 277.934
16062 276.210
16063 277.595
16064 278.469
16065 276.808
16066 276.491
16067 273.429
16068 275.918
16069 274.545
16070 277.481
16071 277.345
16072 274.766
16073 275.005
16074 276.316
16075 276.540
16076 277.805
16077 276.264
16078 276.510
16079 278.788
16080 282.317
16081 280.442
16082 281.173
16083 279.828
16084 277.950
16085 279.437
16086 277.431
16087 275.926
16088 276.186
16089 274.224
16090 274.218
16091 274.822
16092 272.745
16093 275.171
16094 275.603
16095 276.125
16096 275.089
16097 273.747
16098 278.966
16099 277.569
16100 275.127
16101 277.576
16102 277.007
16103 277.410
16104 276.781
16105 275.430
16106 277.071
16107 276.150
16108 276.117
16109 277.231
16110 276.347
16111 275.821
16112 274.905
16113 275.717
16114 273.130
16115 275.745
16116 275.316
16117 275.567
16118 277.028
16119 276.852
16120 276.748
16121 277.800
16122 280.001
16123 278.350
16124 278.927
16125 279.448
16126 279.948
16127 278.792
16128 278.965
16129 279.681
16130 278.943
16131 281.084
16132 277.628
16133 278.191
16134 277.784
16135 276.495
16136 275.169
16137 278.327
16138 276.074
16139 278.121
16140 275.749
16141 274.061
16142 273.567
16143 272.986
16144 272.336
16145 269.908
16146 272.387
16147 272.041
16148 272.939
16149 277.980
16150 276.715
16151 275.158
16152 274.914
16153 279.064
16154 280.467
16155 281.467
16156 277.912
16157 278.347
16158 278.192
16159 278.314
16160 279.303
16161 276.104
16162 274.696
16163 275.411
16164 274.717
16165 274.423
16166 272.924
16167 275.460
16168 271.940
16169 273.624
16170 271.334
16171 271.618
16172 270.998
16173 270.476
16174 272.802
16175 274.241
16176 273.411
16177 274.301
16178 274.532
16179 273.576
16180 273.410
16181 275.214
16182 274.667
16183 275.417
16184 275.249
16185 277.227
16186 279.640
16187 276.381
16188 278.050
16189 276.234
16190 279.003
16191 277.308
16192 279.067
16193 280.444
16194 281.763
16195 279.565
16196 279.876
16197 278.414
16198 275.484
16199 275.191
16200 276.337
16201 273.116
16202 274.164
16203 275.420
16204 273.765
16205 275.175
16206 276.263
16207 276.821
16208 277.453
16209 276.576
16210 276.930
16211 278.215
16212 275.598
16213 278.617
16214 277.694
16215 280.831
16216 278.396
16217 283.638
16218 282.398
16219 280.858
16220 282.731
16221 283.151
16222 280.487
16223 282.401
16224 284.291
16225 284.698
16226 283.369
16227 282.603
16228 284.822
16229 282.118
16230 283.412
16231 283.087
16232 281.384
16233 282.263
16234 282.881
16235 282.843
16236 282.401
16237 279.354
16238 279.260
16239 277.431
16240 276.798
16241 278.617
16242 279.376
16243 281.616
16244 277.668
16245 278.908
16246 279.447
16247 278.199
16248 281.105
16249 280.366
16250 281.751
16251 279.922
16252 280.239
16253 278.483
16254 280.152
16255 280.050
16256 279.761
16257 280.915
16258 282.755
16259 282.493
16260 283.649
16261 284.302
16262 282.653
16263 281.727
16264 280.964
16265 282.042
16266 278.763
16267 277.328
16268 278.522
16269 280.386
16270 277.917
16271 280.226
16272 280.092
16273 281.047
16274 280.114
16275 280.152
16276 281.692
16277 280.241
16278 281.249
16279 277.946
16280 280.005
16281 279.585
16282 278.528
16283 279.803
16284 278.593
16285 276.451
16286 277.544
16287 277.392
16288 278.332
16289 277.837
16290 275.814
16291 279.762
16292 280.039
16293 281.326
16294 281.355
16295 280.568
16296 281.057
16297 282.616
16298 281.846
16299 282.760
16300 281.541
16301 280.749
16302 283.458
16303 281.697
16304 279.972
16305 281.920
16306 281.418
16307 280.658
16308 281.309
16309 279.842
16310 282.574
16311 286.141
16312 286.430
16313 285.424
16314 287.040
16315 288.316
16316 289.932
16317 288.179
16318 285.938
16319 285.573
16320 285.650
16321 285.767
16322 285.251
16323 285.380
16324 287.183
16325 288.201
16326 285.944
16327 286.576
16328 289.151
16329 287.586
16330 285.281
16331 286.133
16332 285.538
16333 286.131
16334 286.989
16335 286.669
16336 286.847
16337 285.271
16338 283.649
16339 286.420
16340 286.023
16341 283.258
16342 283.156
16343 284.637
16344 286.828
16345 284.672
16346 284.757
16347 285.740
16348 286.460
16349 285.247
16350 287.572
16351 286.854
16352 288.905
16353 288.886
16354 288.298
16355 288.622
16356 289.656
16357 291.818
16358 289.801
16359 291.051
16360 286.457
16361 289.436
16362 286.909
16363 289.169
16364 289.293
16365 288.906
16366 290.028
16367 289.832
16368 289.042
16369 286.009
16370 285.647
16371 287.271
16372 287.555
16373 287.359
16374 286.774
16375 283.447
16376 284.001
16377 285.591
16378 288.351
16379 287.734
16380 288.050
16381 288.581
16382 285.436
16383 285.407
16384 290.702
16385 290.257
16386 288.801
16387 288.658
16388 287.340
16389 287.545
16390 287.930
16391 285.906
16392 288.350
16393 287.461
16394 285.216
16395 285.648
16396 284.423
16397 284.063
16398 282.455
16399 281.658
16400 281.500
16401 281.731
16402 282.460
16403 281.417
16404 281.245
16405 281.159
16406 281.288
16407 280.883
16408 278.477
16409 279.793
16410 280.874
16411 279.764
16412 280.357
16413 281.566
16414 281.134
16415 281.105
16416 280.457
16417 279.442
16418 281.389
16419 280.740
16420 280.421
16421 280.237
16422 278.270
16423 279.913
16424 280.861
16425 283.514
16426 278.376
16427 280.933
16428 278.527
16429 278.713
16430 281.298
16431 280.355
16432 279.147
16433 278.167
16434 278.816
16435 277.796
16436 278.228
16437 279.312
16438 278.399
16439 279.481
16440 282.848
16441 279.119
16442 279.146
16443 281.239
16444 281.043
16445 276.876
16446 279.431
16447 279.180
16448 280.305
16449 280.184
16450 279.963
16451 279.146
16452 279.284
16453 278.348
16454 278.885
16455 278.133
16456 278.466
16457 279.156
16458 280.431
16459 281.238
16460 282.287
16461 282.955
16462 284.241
16463 282.280
16464 281.065
16465 279.419
16466 282.793
16467 282.184
16468 286.321
16469 285.626
16470 285.538
16471 287.488
16472 285.721
16473 282.238
16474 284.124
16475 284.798
16476 284.770
16477 283.661
16478 285.457
16479 283.995
16480 285.763
16481 287.156
16482 287.496
16483 287.568
16484 287.319
16485 288.907
16486 289.355
16487 287.815
16488 287.860
16489 286.414
16490 287.055
16491 288.976
16492 287.636
16493 290.145
16494 291.117
16495 291.559
16496 292.053
16497 292.069
16498 294.759
16499 289.757
16500 292.265
16501 293.218
16502 290.676
16503 292.813
16504 293.044
16505 294.169
16506 294.539
16507 292.643
16508 292.283
16509 294.833
16510 295.588
16511 296.027
16512 293.982
16513 295.175
16514 293.278
16515 293.244
16516 293.801
16517 291.101
16518 293.257
16519 293.540
16520 292.523
16521 291.473
16522 289.116
16523 291.385
16524 290.997
16525 290.169
16526 289.586
16527 284.868
16528 284.036
16529 285.587
16530 287.447
16531 284.163
16532 285.829
16533 285.443
16534 286.640
16535 284.880
16536 284.189
16537 285.292
16538 285.096
16539 286.704
16540 288.434
16541 289.718
16542 290.591
16543 289.684
16544 291.340
16545 290.988
16546 293.352
16547 291.365
16548 290.686
16549 292.031
16550 289.115
16551 290.473
16552 291.526
16553 291.345
16554 291.344
16555 291.761
16556 290.554
16557 292.053
16558 292.247
16559 293.253
16560 294.114
16561 297.579
16562 295.964
16563 295.085
16564 298.953
16565 297.902
16566 299.204
16567 298.361
16568 298.743
16569 297.701
16570 296.298
16571 295.571
16572 295.798
16573 294.738
16574 294.755
16575 294.964
16576 291.013
16577 293.041
16578 294.186
16579 292.589
16580 293.847
16581 293.340
16582 295.573
16583 298.313
16584 298.840
16585 295.182
16586 297.852
16587 296.410
16588 299.094
16589 295.212
16590 298.785
16591 297.182
16592 297.419
16593 297.731
16594 296.758
16595 298.410
16596 298.160
16597 301.227
16598 303.796
16599 304.091
16600 304.243
16601 304.962
16602 303.537
16603 301.378
16604 299.975
16605 302.283
16606 303.216
16607 305.389
16608 305.928
16609 305.586
16610 303.425
16611 303.333
16612 304.263
16613 305.703
16614 304.829
16615 306.859
16616 309.599
16617 308.885
16618 306.572
16619 308.907
16620 304.416
16621 308.750
16622 307.139
16623 307.757
16624 307.141
16625 306.068
16626 306.733
16627 307.021
16628 310.314
16629 310.248
16630 310.071
16631 311.511
16632 311.120
16633 310.226
16634 309.478
16635 307.248
16636 307.154
16637 308.626
16638 305.058
16639 307.110
16640 309.871
16641 310.524
16642 305.834
16643 305.442
16644 305.455
16645 308.412
16646 307.796
16647 306.800
16648 307.658
16649 306.995
16650 307.012
16651 308.224
16652 311.197
16653 309.830
16654 307.871
16655 308.802
16656 307.605
16657 304.133
16658 306.703
16659 305.551
16660 304.999
16661 305.943
16662 306.366
16663 309.471
16664 305.261
16665 306.361
16666 308.150
16667 309.045
16668 306.175
16669 310.491
16670 311.296
16671 310.067
16672 307.621
16673 311.432
16674 309.337
16675 309.201
16676 308.672
16677 308.203
16678 309.913
16679 311.536
16680 308.880
16681 309.140
16682 310.762
16683 311.455
16684 309.666
16685 311.200
16686 312.375
16687 312.377
16688 311.892
16689 308.860
16690 311.027
16691 311.193
16692 307.684
16693 310.911
16694 308.342
16695 308.271
16696 309.654
16697 307.945
16698 310.444
16699 306.953
16700 308.066
16701 308.402
16702 307.765
16703 309.227
16704 311.865
16705 310.354
16706 311.855
16707 310.971
16708 312.150
16709 313.875
16710 313.255
16711 311.933
16712 313.942
16713 313.283
16714 313.541
16715 315.954
16716 315.798
16717 315.097
16718 316.406
16719 318.075
16720 316.991
16721 319.265
16722 317.459
16723 319.402
16724 320.234
16725 320.864
16726 317.749
16727 322.085
16728 321.105
16729 323.390
16730 319.414
16731 321.700
16732 317.797
16733 318.540
16734 317.307
16735 319.795
16736 319.528
16737 317.058
16738 320.254
16739 315.442
16740 312.834
16741 315.160
16742 315.959
16743 315.547
16744 314.410
16745 314.886
16746 315.020
16747 312.228
16748 312.962
16749 311.939
16750 310.485
16751 311.515
16752 310.370
16753 312.491
16754 311.749
16755 312.935
16756 312.909
16757 315.971
16758 312.576
16759 312.240
16760 313.013
16761 314.773
16762 314.243
16763 315.266
16764 316.560
16765 316.303
16766 318.327
16767 315.873
16768 321.218
16769 320.126
16770 319.922
16771 321.343
16772 318.847
16773 319.699
16774 319.866
16775 319.064
16776 318.915
16777 318.277
16778 319.821
16779 317.986
16780 319.717
16781 321.869
16782 318.876
16783 319.852
16784 320.652
16785 317.497
16786 319.624
16787 319.974
16788 320.420
16789 319.585
16790 318.812
16791 321.353
16792 319.371
16793 320.338
16794 319.369
16795 321.828
16796 321.614
16797 320.202
16798 319.817
16799 319.152
16800 323.229
16801 321.796
16802 323.939
16803 321.089
16804 321.525
16805 320.658
16806 318.051
16807 320.233
16808 322.136
16809 320.193
16810 321.720
16811 321.252
16812 321.967
16813 322.161
16814 323.726
16815 322.625
16816 321.368
16817 323.939
16818 322.429
16819 320.827
16820 322.230
16821 320.032
16822 319.270
16823 321.398
16824 321.502
16825 318.810
16826 316.823
16827 316.665
16828 320.427
16829 318.545
16830 317.786
16831 320.853
16832 320.473
16833 319.216
16834 315.955
16835 318.954
16836 319.024
16837 318.233
16838 319.929
16839 319.375
16840 319.892
16841 316.061
16842 317.665
16843 318.836
16844 318.590
16845 317.717
16846 318.977
16847 318.276
16848 320.174
16849 321.001
16850 321.005
16851 320.970
16852 319.505
16853 325.224
16854 324.131
16855 323.488
16856 324.864
16857 324.262
16858 324.458
16859 326.597
16860 323.564
16861 327.450
16862 328.475
16863 326.529
16864 328.491
16865 326.904
16866 328.527
16867 329.503
16868 331.566
16869 330.173
16870 333.206
16871 332.076
16872 334.275
16873 336.241
16874 337.567
16875 338.042
16876 333.433
16877 336.483
16878 336.082
16879 335.292
16880 334.795
16881 333.277
16882 336.873
16883 337.269
16884 334.706
16885 334.547
16886 335.013
16887 333.108
16888 332.624
16889 336.022
16890 334.529
16891 333.088
16892 332.904
16893 334.282
16894 333.613
16895 332.625
16896 332.045
16897 334.905
16898 332.263
16899 332.051
16900 332.130
16901 334.151
16902 331.141
16903 332.077
16904 331.816
16905 331.846
16906 333.514
16907 331.650
16908 329.816
16909 333.584
16910 333.251
16911 335.656
16912 334.373
16913 336.691
16914 337.903
16915 337.940
16916 335.067
16917 337.624
16918 337.986
16919 339.717
16920 336.062
16921 336.273
16922 338.512
16923 336.067
16924 340.873
16925 341.983
16926 343.097
16927 341.344
16928 345.154
16929 344.789
16930 343.011
16931 343.043
16932 345.653
16933 343.952
16934 343.497
16935 343.459
16936 341.426
16937 339.294
16938 342.039
16939 340.614
16940 341.372
16941 343.614
16942 343.317
16943 341.337
16944 342.058
16945 341.991
16946 340.893
16947 340.607
16948 341.007
16949 339.210
16950 338.578
16951 337.811
16952 338.778
16953 340.021
16954 340.617
16955 338.504
16956 337.371
16957 339.844
16958 341.533
16959 339.555
16960 340.793
16961 340.270
16962 340.863
16963 340.276
16964 340.217
16965 340.286
16966 340.749
16967 342.050
16968 341.166
16969 343.064
16970 345.310
16971 346.048
16972 343.787
16973 345.387
16974 346.305
16975 341.649
16976 346.139
16977 344.807
16978 342.505
16979 344.346
16980 342.393
16981 341.953
16982 345.396
16983 348.070
16984 346.635
16985 346.653
16986 347.805
16987 348.609
16988 348.689
16989 349.962
16990 350.945
16991 349.255
16992 349.356
16993 349.530
16994 346.196
16995 348.332
16996 347.299
16997 348.913
16998 347.372
16999 348.425
17000 347.693
17001 349.060
17002 348.731
17003 344.764
17004 346.391
17005 347.988
17006 349.560
17007 350.503
17008 350.641
17009 353.283
17010 348.378
17011 348.698
17012 345.949
17013 348.077
17014 347.721
17015 349.737
17016 348.131
17017 345.276
17018 347.040
17019 346.304
17020 350.611
17021 349.700
17022 348.280
17023 345.892
17024 344.799
17025 344.976
17026 345.295
17027 344.267
17028 342.649
17029 341.155
17030 344.226
17031 343.594
17032 343.499
17033 342.132
17034 344.532
17035 346.572
17036 346.167
17037 344.151
17038 344.988
17039 345.413
17040 345.055
17041 346.526
17042 346.615
17043 346.770
17044 344.977
17045 346.474
17046 348.102
17047 347.664
17048 346.152
17049 349.873
17050 347.998
17051 348.500
17052 346.898
17053 348.485
17054 348.332
17055 346.498
17056 348.397
17057 349.021
17058 349.328
17059 348.027
17060 349.512
17061 348.783
17062 346.142
17063 348.232
17064 349.435
17065 348.485
17066 348.719
17067 350.209
17068 350.935
17069 348.591
17070 351.354
17071 349.496
17072 351.240
17073 351.173
17074 351.139
17075 351.144
17076 354.709
17077 351.982
17078 355.820
17079 354.423
17080 353.840
17081 357.817
17082 355.731
17083 359.699
17084 362.046
17085 361.539
17086 360.289
17087 359.470
17088 359.564
17089 358.262
17090 359.112
17091 358.857
17092 358.541
17093 358.965
17094 360.360
17095 359.154
17096 360.575
17097 357.664
17098 357.185
17099 357.202
17100 357.277
17101 360.096
17102 358.077
17103 361.447
17104 360.449
17105 360.347
17106 356.743
17107 358.961
17108 361.855
17109 359.141
17110 357.842
17111 358.797
17112 356.425
17113 356.368
17114 356.827
17115 359.311
17116 358.459
17117 360.130
17118 362.208
17119 360.961
17120 358.299
17121 356.968
17122 357.532
17123 355.736
17124 356.058
17125 356.247
17126 355.023
17127 356.030
17128 354.712
17129 354.376
17130 354.634
17131 356.555
17132 357.893
17133 358.133
17134 360.200
17135 359.330
17136 358.879
17137 358.248
17138 359.658
17139 358.653
17140 360.302
17141 358.240
17142 358.029
17143 356.299
17144 359.270
17145 356.957
17146 359.637
17147 360.322
17148 357.306
17149 353.518
17150 357.744
17151 356.639
17152 354.908
17153 353.789
17154 354.466
17155 355.669
17156 354.271
17157 355.876
17158 356.338
17159 360.930
17160 356.708
17161 356.455
17162 354.171
17163 354.065
17164 356.442
17165 353.306
17166 355.805
17167 357.585
17168 356.720
17169 355.334
17170 356.516
17171 357.509
17172 353.831
17173 356.720
17174 357.040
17175 356.960
17176 354.284
17177 355.104
17178 355.649
17179 353.242
17180 354.700
17181 357.156
17182 355.905
17183 360.124
17184 359.706
17185 359.031
17186 362.354
17187 358.185
17188 360.400
17189 360.879
17190 359.374
17191 358.673
17192 361.722
17193 361.050
17194 359.938
17195 357.584
17196 356.140
17197 358.980
17198 358.606
17199 358.957
17200 358.224
17201 359.024
17202 358.451
17203 359.068
17204 358.110
17205 358.007
17206 356.842
17207 357.111
17208 358.752
17209 358.840
17210 360.587
17211 360.147
17212 358.012
17213 359.523
17214 362.352
17215 356.838
17216 354.915
17217 357.337
17218 358.686
17219 358.304
17220 358.325
17221 356.881
17222 360.011
17223 359.625
17224 361.925
17225 362.047
17226 361.196
17227 359.114
17228 359.498
17229 359.836
17230 360.656
17231 360.242
17232 361.591
17233 358.951
17234 359.882
17235 360.780
17236 360.621
17237 361.052
17238 363.598
17239 361.073
17240 363.127
17241 366.317
17242 364.447
17243 363.860
17244 362.013
17245 362.763
17246 365.326
17247 365.546
17248 363.331
17249 364.500
17250 366.160
17251 365.143
17252 366.364
17253 367.240
17254 366.189
17255 368.005
17256 368.193
17257 368.740
17258 367.328
17259 368.681
17260 368.190
17261 368.434
17262 370.026
17263 371.387
17264 368.994
17265 367.446
17266 368.704
17267 371.717
17268 371.064
17269 371.359
17270 371.974
17271 372.224
17272 372.686
17273 373.400
17274 375.002
17275 371.516
17276 374.389
17277 378.569
17278 376.435
17279 373.597
17280 377.725
17281 374.104
17282 375.687
17283 376.323
17284 374.680
17285 374.248
17286 375.297
17287 373.925
17288 372.365
17289 372.843
17290 373.587
17291 372.859
17292 371.619
17293 373.380
17294 374.794
17295 372.917
17296 376.448
17297 377.752
17298 378.488
17299 379.879
17300 382.305
17301 382.272
17302 379.371
17303 378.607
17304 377.188
17305 373.970
17306 376.509
17307 376.970
17308 378.873
17309 375.475
17310 374.094
17311 373.611
17312 372.827
17313 374.749
17314 374.655
17315 375.016
17316 372.795
17317 376.972
17318 376.313
17319 374.197
17320 373.645
17321 375.184
17322 372.343
17323 370.910
17324 371.304
17325 373.299
17326 374.341
17327 374.363
17328 374.218
17329 373.439
17330 371.396
17331 372.758
17332 376.188
17333 375.274
17334 375.563
17335 377.933
17336 376.091
17337 373.565
17338 374.553
17339 375.860
17340 374.727
17341 374.360
17342 375.481
17343 375.837
17344 372.983
17345 374.489
17346 374.956
17347 375.851
17348 376.335
17349 377.225
17350 375.792
17351 376.506
17352 373.715
17353 372.168
17354 373.187
17355 372.942
17356 372.144
17357 372.888
17358 369.778
17359 370.734
17360 371.768
17361 372.337
17362 372.647
17363 373.934
17364 375.993
17365 374.696
17366 376.790
17367 375.596
17368 378.838
17369 376.159
17370 376.249
17371 374.307
17372 377.060
17373 376.871
17374 376.055
17375 373.092
17376 376.105
17377 371.905
17378 373.819
17379 375.305
17380 378.240
17381 381.525
17382 377.747
17383 379.988
17384 380.462
17385 377.436
17386 378.347
17387 378.877
17388 377.205
17389 376.791
17390 376.579
17391 376.984
17392 375.830
17393 376.956
17394 378.789
17395 378.283
17396 378.293
17397 376.023
17398 375.999
17399 376.585
17400 374.416
17401 377.049
17402 379.278
17403 373.909
17404 378.407
17405 379.971
17406 378.536
17407 380.387
17408 377.851
17409 377.421
17410 376.177
17411 375.207
17412 374.665
17413 375.060
17414 371.841
17415 371.587
17416 368.910
17417 372.710
17418 371.804
17419 375.812
17420 373.416
17421 370.430
17422 371.333
17423 374.237
17424 377.697
17425 377.864
17426 376.966
17427 376.733
17428 374.319
17429 374.175
17430 376.919
17431 376.099
17432 377.048
17433 376.747
17434 376.730
17435 375.700
17436 378.364
17437 380.554
17438 379.983
17439 380.664
17440 378.574
17441 381.208
17442 378.689
17443 380.538
17444 379.361
17445 376.779
17446 377.697
17447 376.750
17448 379.763
17449 379.159
17450 378.995
17451 379.117
17452 382.393
17453 382.543
17454 382.391
17455 383.957
17456 380.149
17457 382.520
17458 381.391
17459 382.719
17460 381.163
17461 382.563
17462 383.544
17463 383.568
17464 385.619
17465 385.796
17466 386.592
17467 386.800
17468 389.962
17469 385.594
17470 384.925
17471 385.967
17472 387.368
17473 386.473
17474 387.980
17475 387.591
17476 389.181
17477 388.152
17478 387.017
17479 387.584
17480 387.286
17481 388.731
17482 389.050
17483 388.677
17484 387.725
17485 387.846
17486 388.246
17487 388.622
17488 386.883
17489 387.001
17490 388.221
17491 388.832
17492 387.573
17493 386.719
17494 388.334
17495 388.451
17496 388.888
17497 386.949
17498 387.670
17499 388.290
17500 389.056
17501 387.554
17502 389.461
17503 390.974
17504 388.449
17505 387.522
17506 389.942
17507 391.177
17508 392.967
17509 390.737
17510 391.522
17511 391.680
17512 389.746
17513 391.389
17514 389.483
17515 387.089
17516 387.172
17517 387.335
17518 389.924
17519 384.865
17520 387.628
17521 387.061
17522 387.026
17523 389.066
17524 389.554
17525 389.208
17526 386.340
17527 391.058
17528 389.967
17529 391.923
17530 390.027
17531 391.750
17532 389.868
17533 391.497
17534 386.933
17535 390.179
17536 392.383
17537 388.176
17538 392.637
17539 390.773
17540 390.168
17541 390.170
17542 392.354
17543 390.690
17544 391.887
17545 392.237
17546 392.481
17547 392.596
17548 394.663
17549 395.899
17550 394.270
17551 394.997
17552 394.285
17553 394.759
17554 395.070
17555 394.479
17556 393.410
17557 391.140
17558 393.007
17559 392.921
17560 394.206
17561 393.160
17562 391.911
17563 394.559
17564 392.508
17565 392.899
17566 397.338
17567 395.839
17568 396.271
17569 396.286
17570 393.666
17571 395.678
17572 392.599
17573 393.518
17574 394.255
17575 393.170
17576 392.687
17577 395.025
17578 395.675
17579 397.248
17580 396.442
17581 396.823
17582 397.247
17583 397.024
17584 396.365
17585 395.217
17586 394.929
17587 395.514
17588 395.146
17589 395.489
17590 395.719
17591 388.446
17592 393.020
17593 389.214
17594 391.906
17595 391.777
17596 395.717
17597 395.858
17598 395.974
17599 394.920
17600 397.821
17601 400.098
17602 399.105
17603 397.404
17604 397.443
17605 396.744
17606 399.137
17607 397.639
17608 400.242
17609 400.242
17610 401.667
17611 404.146
17612 400.585
17613 400.730
17614 400.648
17615 401.492
17616 401.761
17617 399.618
17618 400.130
17619 400.289
17620 400.662
17621 402.181
17622 399.807
17623 402.607
17624 402.590
17625 401.987
17626 401.733
17627 402.973
17628 406.241
17629 405.731
17630 404.158
17631 406.906
17632 405.596
17633 406.889
17634 406.671
17635 409.492
17636 406.179
17637 407.044
17638 408.367
17639 410.506
17640 411.211
17641 408.148
17642 409.398
17643 408.800
17644 409.452
17645 409.057
17646 411.526
17647 409.264
17648 409.651
17649 411.864
17650 409.372
17651 410.022
17652 408.721
17653 408.021
17654 406.692
17655 403.490
17656 404.398
17657 402.211
17658 407.224
17659 406.813
17660 408.767
17661 406.300
17662 402.922
17663 402.416
17664 401.850
17665 403.854
17666 404.122
17667 403.918
17668 403.808
17669 401.237
17670 402.952
17671 400.540
17672 402.066
17673 403.726
17674 403.066
17675 405.320
17676 405.878
17677 404.616
17678 407.292
17679 407.816
17680 407.154
17681 407.027
17682 405.120
17683 403.898
17684 408.385
17685 406.810
17686 407.052
17687 407.459
17688 408.215
17689 409.455
17690 407.209
17691 405.227
17692 408.234
17693 409.050
17694 409.212
17695 405.998
17696 405.163
17697 403.514
17698 405.892
17699 408.780
17700 409.583
17701 410.592
17702 413.648
17703 411.193
17704 410.281
17705 410.896
17706 412.811
17707 414.245
17708 413.345
17709 414.001
17710 415.228
17711 412.219
17712 415.546
17713 414.160
17714 416.143
17715 413.574
17716 412.430
17717 412.788
17718 413.804
17719 414.223
17720 410.687
17721 413.949
17722 413.966
17723 413.525
17724 410.387
17725 410.275
17726 410.554
17727 414.394
17728 411.778
17729 412.324
17730 412.398
17731 411.896
17732 411.785
17733 410.973
17734 412.479
17735 413.750
17736 413.170
17737 413.685
17738 414.791
17739 417.140
17740 417.292
17741 416.400
17742 417.761
17743 417.788
17744 415.449
17745 418.604
17746 415.647
17747 415.487
17748 416.545
17749 415.298
17750 416.524
17751 418.465
17752 418.472
17753 419.286
17754 419.457
17755 420.991
17756 421.932
17757 418.094
17758 420.781
17759 417.062
17760 417.706
17761 414.342
17762 415.476
17763 417.761
17764 418.653
17765 416.939
17766 415.603
17767 417.462
17768 415.158
17769 417.006
17770 415.783
17771 415.455
17772 417.362
17773 414.206
17774 416.464
17775 416.728
17776 419.605
17777 418.263
17778 416.036
17779 414.856
17780 414.752
17781 416.341
17782 417.018
17783 416.081
17784 419.407
17785 415.998
17786 418.783
17787 420.524
17788 419.478
17789 420.856
17790 418.654
17791 420.673
17792 417.835
17793 418.012
17794 419.908
17795 418.632
17796 421.050
17797 420.071
17798 418.232
17799 419.752
17800 419.990
17801 420.984
17802 424.651
17803 425.294
17804 424.462
17805 420.380
17806 422.283
17807 421.786
17808 421.893
17809 422.805
17810 422.023
17811 423.451
17812 421.591
17813 421.554
17814 420.360
17815 420.034
17816 422.155
17817 423.442
17818 424.824
17819 424.441
17820 426.295
17821 424.503
17822 424.321
17823 422.931
17824 421.569
17825 424.303
17826 425.123
17827 422.814
17828 424.350
17829 424.234
17830 423.134
17831 423.170
17832 423.878
17833 421.312
17834 421.632
17835 422.877
17836 421.907
17837 422.551
17838 422.789
17839 423.121
17840 422.317
17841 424.541
17842 421.314
17843 420.749
17844 419.257
17845 419.328
17846 419.637
17847 421.170
17848 420.866
17849 423.792
17850 421.407
17851 419.646
17852 422.356
17853 424.475
17854 421.371
17855 421.492
17856 422.658
17857 424.652
17858 426.451
17859 423.710
17860 426.191
17861 429.422
17862 429.083
17863 427.810
17864 425.612
17865 425.613
17866 428.903
17867 425.837
17868 423.129
17869 426.823
17870 426.022
17871 427.071
17872 428.804
17873 426.361
17874 427.699
17875 426.506
17876 431.785
17877 432.619
17878 432.599
17879 431.694
17880 430.247
17881 429.686
17882 431.311
17883 431.088
17884 435.360
17885 433.432
17886 434.081
17887 431.981
17888 429.481
17889 431.149
17890 430.451
17891 429.982
17892 431.811
17893 431.151
17894 430.650
17895 431.744
17896 432.155
17897 427.815
17898 428.988
17899 433.303
17900 432.149
17901 431.049
17902 432.157
17903 432.545
17904 431.135
17905 428.787
17906 428.697
17907 429.265
17908 428.899
17909 425.948
17910 428.629
17911 425.810
17912 425.704
17913 429.892
17914 430.447
17915 428.102
17916 430.033
17917 429.537
17918 428.901
17919 431.096
17920 431.286
17921 430.390
17922 429.985
17923 432.394
17924 430.645
17925 433.650
17926 431.796
17927 432.664
17928 434.039
17929 432.243
17930 432.375
17931 432.119
17932 430.737
17933 431.692
17934 435.161
17935 434.314
17936 432.675
17937 432.153
17938 433.804
17939 432.940
17940 432.195
17941 434.564
17942 431.221
17943 434.175
17944 433.763
17945 433.579
17946 433.617
17947 432.759
17948 433.508
17949 434.373
17950 434.761
17951 434.704
17952 434.136
17953 433.298
17954 433.594
17955 432.521
17956 431.890
17957 430.232
17958 431.157
17959 429.252
17960 432.288
17961 430.351
17962 432.051
17963 431.610
17964 432.059
17965 433.147
17966 431.864
17967 431.544
17968 434.108
17969 434.501
17970 435.439
17971 434.254
17972 433.809
17973 436.273
17974 439.182
17975 438.456
17976 438.751
17977 439.679
17978 438.347
17979 440.227
17980 443.197
17981 440.540
17982 444.258
17983 443.043
17984 443.024
17985 443.370
17986 443.199
17987 442.456
17988 442.358
17989 442.461
17990 444.626
17991 442.784
17992 443.536
17993 439.310
17994 435.339
17995 436.670
17996 437.986
17997 438.697
17998 436.198
17999 437.609
18000 436.779
18001 436.926
18002 436.979
18003 435.574
18004 438.913
18005 436.685
18006 438.586
18007 440.906
18008 436.875
18009 438.527
18010 440.531
18011 443.059
18012 440.682
18013 442.080
18014 438.087
18015 439.477
18016 439.403
18017 436.461
18018 439.314
18019 440.271
18020 440.377
18021 440.158
18022 439.790
18023 437.647
18024 440.160
18025 440.207
18026 443.371
18027 441.217
18028 438.371
18029 439.576
18030 437.734
18031 437.258
18032 440.739
18033 439.892
18034 443.735
18035 444.059
18036 445.663
18037 444.724
18038 446.341
18039 444.988
18040 446.260
18041 447.475
18042 446.004
18043 445.675
18044 443.367
18045 448.880
18046 445.242
18047 446.038
18048 449.091
18049 446.449
18050 444.014
18051 445.050
18052 447.058
18053 448.833
18054 445.810
18055 443.120
18056 441.726
18057 444.128
18058 443.181
18059 445.391
18060 446.593
18061 444.381
18062 446.469
18063 447.201
18064 449.861
18065 449.826
18066 450.341
18067 449.844
18068 454.382
18069 449.188
18070 449.072
18071 450.378
18072 450.149
18073 450.014
18074 452.274
18075 452.880
18076 451.684
18077 450.744
18078 452.238
18079 452.355
18080 451.277
18081 452.462
18082 454.750
18083 453.500
18084 453.053
18085 454.263
18086 453.352
18087 451.335
18088 454.611
18089 454.006
18090 455.115
18091 451.774
18092 451.750
18093 453.031
18094 451.265
18095 450.541
18096 450.810
18097 451.827
18098 449.856
18099 448.093
18100 447.486
18101 449.729
18102 450.683
18103 451.426
18104 451.763
18105 451.527
18106 451.878
18107 453.810
18108 454.143
18109 454.022
18110 453.773
18111 455.148
18112 454.699
18113 456.945
18114 457.408
18115 456.221
18116 455.803
18117 455.442
18118 455.439
18119 453.449
18120 453.529
18121 453.941
18122 453.734
18123 452.447
18124 454.526
18125 456.037
18126 455.194
18127 454.695
18128 454.854
18129 453.348
18130 452.804
18131 454.429
18132 453.064
18133 452.738
18134 457.230
18135 457.212
18136 455.829
18137 456.017
18138 457.713
18139 457.619
18140 455.702
18141 455.077
18142 454.408
18143 453.114
18144 454.268
18145 452.213
18146 452.989
18147 453.743
18148 454.136
18149 454.161
18150 452.709
18151 452.274
18152 454.974
18153 454.420
18154 456.777
18155 456.487
18156 453.646
18157 452.447
18158 452.326
18159 452.669
18160 453.761
18161 454.193
18162 453.023
18163 453.392
18164 452.380
18165 452.490
18166 455.632
18167 454.296
18168 452.126
18169 450.876
18170 451.502
18171 451.757
18172 451.148
18173 451.504
18174 451.002
18175 448.696
18176 447.025
18177 448.043
18178 449.699
18179 449.926
18180 449.751
18181 447.179
18182 446.764
18183 446.307
18184 445.160
18185 446.817
18186 445.076
18187 446.275
18188 449.147
18189 449.193
18190 448.772
18191 451.458
18192 450.585
18193 451.788
18194 453.227
18195 451.657
18196 453.330
18197 452.828
18198 452.301
18199 450.515
18200 449.505
18201 451.674
18202 449.700
18203 450.854
18204 453.303
18205 453.540
18206 456.268
18207 454.037
18208 454.619
18209 458.125
18210 457.685
18211 456.748
18212 455.654
18213 454.865
18214 457.919
18215 457.797
18216 458.874
18217 458.620
18218 456.618
18219 458.639
18220 456.550
18221 457.315
18222 461.486
18223 460.840
18224 463.484
18225 464.895
18226 464.353
18227 465.464
18228 463.723
18229 464.662
18230 466.115
18231 464.501
18232 462.587
18233 464.048
18234 463.894
18235 461.871
18236 465.787
18237 465.436
18238 468.127
18239 468.837
18240 465.857
18241 467.012
18242 469.063
18243 466.841
18244 466.963
18245 467.786
18246 467.695
18247 468.087
18248 465.656
18249 464.172
18250 463.893
18251 464.128
18252 462.362
18253 465.791
18254 464.048
18255 465.743
18256 467.216
18257 467.480
18258 465.851
18259 463.783
18260 466.249
18261 467.144
18262 466.053
18263 466.945
18264 463.535
18265 464.552
18266 466.869
18267 466.098
18268 466.613
18269 463.187
18270 465.438
18271 465.911
18272 464.752
18273 464.322
18274 465.026
18275 464.378
18276 466.608
18277 469.067
18278 471.590
18279 469.492
18280 471.929
18281 471.606
18282 467.977
18283 468.548
18284 471.639
18285 471.307
18286 472.969
18287 473.329
18288 471.743
18289 473.118
18290 472.507
18291 470.469
18292 471.136
18293 471.897
18294 471.508
18295 470.197
18296 470.931
18297 470.271
18298 469.754
18299 471.155
18300 471.867
18301 474.114
18302 470.658
18303 472.074
18304 469.582
18305 471.502
18306 466.538
18307 465.489
18308 468.089
18309 468.289
18310 468.325
18311 467.060
18312 469.358
18313 469.773
18314 469.515
18315 469.119
18316 470.637
18317 471.868
18318 471.632
18319 470.797
18320 474.939
18321 474.323
18322 475.278
18323 475.077
18324 474.685
18325 475.264
18326 475.161
18327 473.455
18328 474.821
18329 476.068
18330 477.312
18331 480.716
18332 478.819
18333 478.570
18334 480.421
18335 480.478
18336 482.948
18337 481.826
18338 481.777
18339 480.013
18340 481.548
18341 479.869
18342 480.922
18343 480.527
18344 481.004
18345 481.565
18346 478.548
18347 478.697
18348 483.201
18349 479.782
18350 478.391
18351 478.537
18352 480.465
18353 479.204
18354 479.842
18355 481.762
18356 483.376
18357 482.107
18358 480.895
18359 481.073
18360 486.456
18361 484.989
18362 483.367
18363 485.016
18364 485.129
18365 484.946
18366 486.560
18367 487.386
18368 487.027
18369 489.001
18370 485.373
18371 484.664
18372 484.754
18373 485.206
18374 486.061
18375 485.716
18376 487.335
18377 485.451
18378 485.195
18379 485.016
18380 484.556
18381 487.113
18382 488.023
18383 487.828
18384 485.706
18385 483.692
18386 486.613
18387 485.865
18388 486.346
18389 486.255
18390 487.881
18391 488.182
18392 489.885
18393 490.377
18394 488.818
18395 488.681
18396 491.768
18397 493.129
18398 491.944
18399 491.617
18400 492.861
18401 495.625
18402 494.254
18403 495.098
18404 495.722
18405 495.893
18406 492.543
18407 493.802
18408 492.641
18409 495.046
18410 497.626
18411 495.268
18412 495.217
18413 497.332
18414 496.201
18415 493.806
18416 496.486
18417 492.312
18418 495.020
18419 495.331
18420 493.962
18421 496.118
18422 494.271
18423 496.266
18424 494.450
18425 494.854
18426 494.198
18427 493.046
18428 494.563
18429 493.622
18430 495.682
18431 494.391
18432 496.411
18433 495.377
18434 494.029
18435 494.663
18436 496.465
18437 495.493
18438 496.447
18439 496.727
18440 496.868
18441 496.616
18442 497.609
18443 496.952
18444 498.055
18445 498.216
18446 499.685
18447 498.448
18448 499.993
18449 496.572
18450 498.290
18451 500.874
18452 498.675
18453 499.097
18454 495.090
18455 495.438
18456 495.658
18457 493.439
18458 491.709
18459 494.447
18460 492.678
18461 492.371
18462 495.120
18463 493.912
18464 490.399
18465 492.497
18466 491.402
18467 491.359
18468 491.702
18469 489.821
18470 490.134
18471 488.100
18472 488.931
18473 489.031
18474 487.912
18475 486.080
18476 486.856
18477 485.991
18478 484.711
18479 484.837
18480 481.929
18481 483.624
18482 481.322
18483 484.515
18484 483.508
18485 484.281
18486 484.899
18487 484.925
18488 484.462
18489 485.542
18490 482.602
18491 483.563
18492 480.490
18493 482.791
18494 481.642
18495 481.137
18496 482.953
18497 485.259
18498 481.701
18499 484.056
18500 483.636
18501 483.686
18502 482.774
18503 484.565
18504 483.558
18505 483.583
18506 484.811
18507 485.049
18508 483.817
18509 484.315
18510 484.819
18511 483.893
18512 484.221
18513 482.487
18514 482.065
18515 482.165
18516 484.240
18517 484.026
18518 483.939
18519 481.960
18520 482.157
18521 480.545
18522 483.750
18523 483.899
18524 481.871
18525 483.380
18526 480.517
18527 484.901
18528 481.789
18529 481.282
18530 480.588
18531 481.495
18532 483.858
18533 480.901
18534 482.357
18535 481.365
18536 482.349
18537 483.302
18538 483.933
18539 481.981
18540 484.028
18541 485.298
18542 481.450
18543 480.625
18544 483.893
18545 483.606
18546 487.074
18547 486.273
18548 487.593
18549 490.486
18550 488.015
18551 489.469
18552 489.063
18553 487.553
18554 484.726
18555 485.317
18556 488.461
18557 484.833
18558 484.248
18559 485.275
18560 484.391
18561 484.442
18562 485.786
18563 485.111
18564 487.074
18565 487.613
18566 485.298
18567 486.494
18568 487.165
18569 484.775
18570 485.333
18571 486.598
18572 486.978
18573 485.092
18574 488.639
18575 490.329
18576 489.811
18577 489.855
18578 489.918
18579 491.180
18580 489.801
18581 491.987
18582 490.721
18583 490.589
18584 493.302
18585 489.848
18586 490.950
18587 491.934
18588 493.314
18589 490.844
18590 488.945
18591 487.937
18592 487.184
18593 485.978
18594 484.102
18595 486.334
18596 484.316
18597 484.471
18598 485.616
18599 488.009
18600 488.817
18601 488.698
18602 488.352
18603 486.974
18604 484.085
18605 488.132
18606 488.189
18607 488.638
18608 490.186
18609 491.581
18610 489.363
18611 488.685
18612 489.779
18613 491.721
18614 494.842
18615 494.568
18616 494.892
18617 494.016
18618 493.277
18619 496.109
18620 497.029
18621 495.114
18622 495.092
18623 495.532
18624 496.273
18625 495.211
18626 494.455
18627 493.426
18628 495.173
18629 493.790
18630 496.358
18631 494.869
18632 490.025
18633 489.408
18634 489.578
18635 487.529
18636 490.715
18637 488.771
18638 488.139
18639 488.052
18640 488.203
18641 485.481
18642 486.067
18643 487.081
18644 489.369
18645 487.056
18646 488.373
18647 490.075
18648 490.860
18649 490.988
18650 490.486
18651 491.715
18652 487.778
18653 491.949
18654 489.387
18655 492.395
18656 491.460
18657 488.839
18658 491.370
18659 490.142
18660 491.852
18661 492.063
18662 491.531
18663 491.393
18664 491.177
18665 491.313
18666 489.936
18667 488.037
18668 491.758
18669 488.000
18670 489.683
18671 490.869
18672 489.588
18673 491.468
18674 491.789
18675 491.621
18676 492.730
18677 489.867
18678 492.587
18679 492.101
18680 492.368
18681 493.775
18682 491.232
18683 493.656
18684 490.347
18685 490.686
18686 490.994
18687 491.628
18688 493.093
18689 492.399
18690 494.116
18691 491.152
18692 489.820
18693 492.779
18694 494.189
18695 493.543
18696 492.524
18697 491.466
18698 494.393
18699 492.819
18700 493.231
18701 491.202
18702 490.873
18703 490.291
18704 489.872
18705 492.632
18706 492.736
18707 491.301
18708 493.006
18709 494.387
18710 495.941
18711 494.129
18712 492.290
18713 495.355
18714 494.637
18715 497.463
18716 496.498
18717 497.683
18718 500.679
18719 497.770
18720 495.373
18721 498.744
18722 500.841
18723 501.712
18724 500.263
18725 502.675
18726 501.696
18727 499.542
18728 499.766
18729 498.759
18730 498.302
18731 500.284
18732 499.978
18733 500.087
18734 500.245
18735 499.897
18736 501.994
18737 501.649
18738 500.647
18739 501.930
18740 502.066
18741 500.816
18742 499.545
18743 499.983
18744 503.453
18745 501.386
18746 502.651
18747 503.465
18748 504.445
18749 503.520
18750 500.942
18751 504.979
18752 503.807
18753 504.118
18754 503.380
18755 503.089
18756 501.472
18757 503.994
18758 501.818
18759 503.163
18760 503.422
18761 506.064
18762 503.717
18763 503.447
18764 504.932
18765 506.746
18766 504.881
18767 505.474
18768 502.869
18769 506.064
18770 501.934
18771 504.803
18772 504.193
18773 508.117
18774 508.996
18775 508.583
18776 512.086
18777 512.000
18778 511.469
18779 510.211
18780 509.783
18781 511.519
18782 509.621
18783 513.651
18784 512.554
18785 511.566
18786 512.924
18787 514.832
18788 516.825
18789 516.752
18790 516.364
18791 517.579
18792 517.798
18793 515.391
18794 517.380
18795 519.492
18796 520.778
18797 519.770
18798 517.231
18799 517.128
18800 518.053
18801 519.176
18802 521.813
18803 524.413
18804 521.424
18805 523.443
18806 521.392
18807 520.649
18808 520.671
18809 520.256
18810 519.193
18811 518.689
18812 518.707
18813 521.538
18814 518.917
18815 517.519
18816 518.421
18817 516.253
18818 519.208
18819 519.158
18820 518.077
18821 519.124
18822 521.111
18823 521.974
18824 521.515
18825 519.548
18826 524.120
18827 522.974
18828 523.439
18829 522.663
18830 520.139
18831 519.427
18832 521.376
18833 520.231
18834 522.252
18835 522.411
18836 521.284
18837 520.436
18838 516.746
18839 520.912
18840 521.503
18841 518.867
18842 521.350
18843 520.995
18844 518.071
18845 520.054
18846 519.497
18847 516.997
18848 521.938
18849 522.397
18850 522.598
18851 520.864
18852 523.300
18853 524.744
18854 524.372
18855 522.925
18856 523.584
18857 520.003
18858 520.453
18859 520.174
18860 524.031
18861 523.718
18862 520.426
18863 523.156
18864 524.087
18865 523.318
18866 525.179
18867 524.835
18868 525.465
18869 522.806
18870 525.980
18871 525.611
18872 531.575
18873 529.287
18874 529.372
18875 528.652
18876 528.557
18877 530.297
18878 530.619
18879 529.618
18880 530.743
18881 531.901
18882 530.391
18883 528.763
18884 529.445
18885 532.392
18886 531.485
18887 532.373
18888 529.109
18889 528.615
18890 528.868
18891 531.421
18892 532.487
18893 533.293
18894 534.113
18895 532.812
18896 533.341
18897 533.527
18898 535.836
18899 533.819
18900 533.127
18901 534.920
18902 533.789
18903 535.961
18904 534.852
18905 535.016
18906 535.899
18907 536.792
18908 538.347
18909 536.247
18910 534.788
18911 536.148
18912 537.181
18913 541.092
18914 540.416
18915 537.836
18916 541.101
18917 542.705
18918 541.820
18919 544.087
18920 541.554
18921 541.996
18922 543.577
18923 544.704
18924 543.666
18925 546.224
18926 543.706
18927 544.432
18928 542.705
18929 548.515
18930 546.093
18931 547.828
18932 550.460
18933 548.095
18934 546.925
18935 548.748
18936 545.233
18937 549.558
18938 549.749
18939 548.355
18940 548.686
18941 546.070
18942 548.285
18943 546.953
18944 544.740
18945 545.680
18946 546.483
18947 548.356
18948 550.730
18949 550.559
18950 548.354
18951 547.688
18952 546.988
18953 545.814
18954 547.784
18955 549.655
18956 546.930
18957 550.955
18958 552.757
18959 551.505
18960 550.953
18961 550.382
18962 547.653
18963 548.382
18964 549.311
18965 549.313
18966 548.411
18967 547.314
18968 548.133
18969 547.837
18970 549.639
18971 547.143
18972 547.321
18973 548.613
18974 549.392
18975 548.803
18976 547.088
18977 544.557
18978 545.354
18979 543.733
18980 546.096
18981 546.205
18982 545.421
18983 547.623
18984 546.268
18985 548.205
18986 549.642
18987 549.451
18988 552.276
18989 551.669
18990 549.393
18991 551.275
18992 549.463
18993 549.121
18994 546.213
18995 551.514
18996 547.314
18997 548.415
18998 547.994
18999 547.183
19000 547.553
19001 546.594
19002 546.591
19003 548.631
19004 546.289
19005 547.615
19006 548.023
19007 548.915
19008 550.010
19009 551.761
19010 552.773
19011 552.152
19012 551.117
19013 549.129
19014 548.273
19015 547.377
19016 544.811
19017 544.897
19018 543.580
19019 548.125
19020 550.416
19021 548.618
19022 547.462
19023 549.882
19024 548.019
19025 550.408
19026 550.643
19027 554.109
19028 550.057
19029 549.648
19030 551.564
19031 552.011
19032 552.574
19033 550.356
19034 551.082
19035 547.827
19036 551.728
19037 549.245
19038 551.035
19039 547.618
19040 544.245
19041 548.536
19042 550.079
19043 549.554
19044 547.697
19045 545.325
19046 544.594
19047 546.085
19048 544.064
19049 543.932
19050 542.593
19051 545.200
19052 546.109
19053 543.456
19054 545.005
19055 546.031
19056 547.368
19057 547.851
19058 548.152
19059 543.587
19060 546.346
19061 546.880
19062 546.340
19063 545.475
19064 547.028
19065 547.994
19066 548.534
19067 548.154
19068 547.161
19069 548.166
19070 548.860
19071 548.260
19072 547.546
19073 547.026
19074 547.090
19075 547.918
19076 548.756
19077 547.357
19078 547.066
19079 548.876
19080 547.440
19081 546.704
19082 547.619
19083 546.399
19084 543.032
19085 542.320
19086 543.161
19087 542.918
19088 546.520
19089 542.702
19090 540.293
19091 539.815
19092 541.607
19093 541.516
19094 541.228
19095 544.239
19096 541.605
19097 542.246
19098 544.513
19099 545.036
19100 543.830
19101 546.249
19102 545.939
19103 544.933
19104 543.329
19105 546.570
19106 546.192
19107 544.815
19108 544.643
19109 545.842
19110 544.717
19111 544.964
19112 548.346
19113 549.726
19114 546.834
19115 550.789
19116 550.255
19117 551.721
19118 549.658
19119 548.971
19120 550.379
19121 550.205
19122 550.162
19123 548.613
19124 550.027
19125 548.757
19126 551.200
19127 548.843
19128 549.188
19129 548.954
19130 551.924
19131 550.485
19132 550.872
19133 545.999
19134 548.624
19135 547.108
19136 546.631
19137 545.606
19138 545.524
19139 543.958
19140 545.555
19141 543.918
19142 545.231
19143 546.591
19144 547.052
19145 546.214
19146 544.237
19147 543.523
19148 543.398
19149 541.994
19150 544.410
19151 545.834
19152 543.921
19153 543.779
19154 544.776
19155 543.547
19156 544.033
19157 541.136
19158 545.141
19159 545.845
19160 548.045
19161 544.556
19162 544.865
19163 547.899
19164 548.634
19165 546.822
19166 546.478
19167 545.397
19168 546.142
19169 546.047
19170 547.534
19171 544.169
19172 547.181
19173 549.322
19174 552.883
19175 551.372
19176 553.736
19177 552.500
19178 551.143
19179 550.871
19180 552.283
19181 553.511
19182 557.262
19183 556.571
19184 555.860
19185 552.907
19186 554.851
19187 554.108
19188 554.472
19189 555.474
19190 554.027
19191 554.416
19192 553.094
19193 551.560
19194 554.114
19195 555.545
19196 555.000
19197 556.026
19198 555.534
19199 556.327
19200 554.531
19201 555.145
19202 554.964
19203 556.383
19204 558.028
19205 559.458
19206 558.149
19207 558.958
19208 559.938
19209 557.798
19210 560.128
19211 560.419
19212 560.741
19213 560.405
19214 560.038
19215 560.180
19216 559.511
19217 557.683
19218 556.927
19219 561.115
19220 558.082
19221 559.648
19222 558.317
19223 555.770
19224 557.751
19225 559.842
19226 558.864
19227 561.109
19228 557.929
19229 557.770
19230 560.202
19231 562.057
19232 558.676
19233 558.905
19234 560.620
19235 560.666
19236 560.919
19237 560.235
19238 558.287
19239 559.976
19240 560.410
19241 560.313
19242 558.936
19243 556.873
19244 558.636
19245 559.202
19246 559.798
19247 561.379
19248 558.288
19249 557.202
19250 557.692
19251 556.189
19252 554.550
19253 555.211
19254 555.624
19255 554.235
19256 556.143
19257 555.716
19258 554.438
19259 551.636
19260 551.319
19261 549.408
19262 551.377
19263 552.233
19264 549.232
19265 547.133
19266 545.113
19267 543.502
19268 542.692
19269 543.820
19270 543.617
19271 543.700
19272 542.700
19273 542.229
19274 541.477
19275 544.047
19276 540.854
19277 540.352
19278 543.228
19279 544.225
19280 544.309
19281 543.239
19282 545.506
19283 547.069
19284 546.561
19285 547.864
19286 547.305
19287 545.962
19288 548.299
19289 549.750
19290 549.090
19291 549.828
19292 551.165
19293 552.519
19294 551.562
19295 553.089
19296 555.818
19297 554.671
19298 556.445
19299 554.937
19300 551.981
19301 551.648
19302 549.689
19303 553.385
19304 552.710
19305 550.676
19306 553.247
19307 553.696
19308 551.831
19309 551.030
19310 549.567
19311 547.815
19312 549.664
19313 549.325
19314 550.134
19315 546.461
19316 550.101
19317 548.418
19318 549.523
19319 552.737
19320 551.446
19321 551.802
19322 552.981
19323 552.439
19324 553.090
19325 553.633
19326 555.259
19327 553.630
19328 554.455
19329 554.017
19330 554.642
19331 556.150
19332 555.961
19333 556.603
19334 558.204
19335 560.634
19336 560.932
19337 562.469
19338 562.736
19339 561.620
19340 560.891
19341 561.530
19342 561.067
19343 560.100
19344 563.158
19345 563.420
19346 561.359
19347 559.062
19348 561.996
19349 559.980
19350 562.896
19351 561.904
19352 560.605
19353 560.705
19354 562.306
19355 564.061
19356 563.578
19357 562.712
19358 563.311
19359 561.808
19360 564.474
19361 563.880
19362 564.693
19363 562.075
19364 562.250
19365 564.026
19366 563.159
19367 564.631
19368 564.024
19369 563.819
19370 562.827
19371 562.680
19372 561.173
19373 559.464
19374 559.579
19375 560.240
19376 560.654
19377 561.792
19378 559.996
19379 558.801
19380 560.181
19381 562.069
19382 559.641
19383 560.331
19384 560.773
19385 562.777
19386 565.767
19387 564.999
19388 565.170
19389 564.216
19390 566.087
19391 566.788
19392 565.744
19393 565.888
19394 567.137
19395 565.091
19396 564.076
19397 566.588
19398 565.931
19399 562.618
19400 564.598
19401 561.887
19402 560.153
19403 558.284
19404 560.302
19405 561.682
19406 560.129
19407 560.118
19408 562.434
19409 562.477
19410 563.289
19411 562.125
19412 562.570
19413 560.500
19414 563.101
19415 562.401
19416 564.054
19417 565.439
19418 563.062
19419 564.192
19420 560.847
19421 560.960
19422 562.738
19423 560.637
19424 559.882
19425 561.291
19426 559.423
19427 562.571
19428 561.077
19429 564.293
19430 561.633
19431 560.517
19432 559.555
19433 557.155
19434 558.804
19435 559.925
19436 560.636
19437 562.174
19438 560.862
19439 560.394
19440 563.586
19441 564.600
19442 559.368
19443 562.380
19444 557.597
19445 559.949
19446 560.327
19447 561.016
19448 560.875
19449 561.734
19450 563.280
19451 560.988
19452 561.065
19453 562.553
19454 562.997
19455 562.644
19456 560.883
19457 561.077
19458 563.182
19459 562.851
19460 561.897
19461 563.252
19462 561.894
19463 560.607
19464 563.035
19465 562.943
19466 562.274
19467 561.816
19468 565.292
19469 564.814
19470 564.817
19471 564.382
19472 565.775
19473 564.927
19474 564.448
19475 567.242
19476 566.741
19477 568.112
19478 565.153
19479 564.747
19480 566.440
19481 569.879
19482 568.727
19483 569.559
19484 567.726
19485 565.645
19486 566.001
19487 566.763
19488 570.249
19489 569.325
19490 568.994
19491 568.895
19492 567.527
19493 568.777
19494 571.434
19495 569.586
19496 570.049
19497 568.732
19498 571.355
19499 567.018
19500 572.723
19501 572.433
19502 570.123
19503 568.784
19504 570.641
19505 569.859
19506 572.394
19507 572.061
19508 571.242
19509 571.404
19510 571.837
19511 570.504
19512 568.385
19513 570.531
19514 570.223
19515 568.862
19516 567.753
19517 566.904
19518 568.380
19519 567.483
19520 569.506
19521 567.537
19522 567.905
19523 569.906
19524 570.717
19525 569.220
19526 569.687
19527 573.218
19528 572.614
19529 570.764
19530 568.750
19531 568.570
19532 567.651
19533 567.659
19534 565.958
19535 569.023
19536 568.669
19537 568.052
19538 570.827
19539 566.934
19540 569.953
19541 569.990
19542 567.209
19543 569.250
19544 567.858
19545 567.676
19546 566.113
19547 567.390
19548 564.395
19549 568.738
19550 567.397
19551 565.695
19552 564.120
19553 563.276
19554 562.099
19555 562.225
19556 561.962
19557 561.832
19558 564.510
19559 564.962
19560 564.146
19561 566.452
19562 565.772
19563 563.148
19564 564.969
19565 564.042
19566 564.410
19567 562.065
19568 561.771
19569 560.742
19570 561.257
19571 564.171
19572 562.582
19573 562.393
19574 562.367
19575 562.208
19576 563.892
19577 562.484
19578 561.973
19579 562.491
19580 562.582
19581 563.330
19582 562.214
19583 565.670
19584 562.346
19585 564.188
19586 560.373
19587 564.759
19588 566.390
19589 562.921
19590 561.421
19591 561.700
19592 560.420
19593 558.651
19594 559.910
19595 558.162
19596 557.266
19597 559.606
19598 560.984
19599 559.848
19600 561.028
19601 561.340
19602 560.844
19603 561.179
19604 558.423
19605 559.841
19606 559.943
19607 562.382
19608 562.138
19609 562.090
19610 561.360
19611 562.081
19612 563.818
19613 563.842
19614 566.535
19615 561.921
19616 563.964
19617 562.969
19618 564.317
19619 562.665
19620 562.243
19621 559.287
19622 558.969
19623 557.883
19624 560.982
19625 558.102
19626 560.536
19627 559.342
19628 559.414
19629 558.657
19630 557.666
19631 556.021
19632 556.067
19633 555.678
19634 554.004
19635 555.962
19636 558.893
19637 558.829
19638 555.330
19639 555.530
19640 557.062
19641 555.547
19642 558.092
19643 556.337
19644 557.416
19645 557.760
19646 557.943
19647 555.926
19648 556.375
19649 556.917
19650 556.418
19651 555.067
19652 553.342
19653 555.561
19654 555.023
19655 554.655
19656 553.137
19657 551.592
19658 552.639
19659 551.200
19660 550.333
19661 549.944
19662 549.998
19663 550.007
19664 552.354
19665 550.940
19666 547.835
19667 548.606
19668 548.553
19669 547.846
19670 544.859
19671 546.292
19672 546.951
19673 544.415
19674 547.300
19675 546.305
19676 549.144
19677 547.645
19678 547.852
19679 547.425
19680 544.977
19681 547.767
19682 546.018
19683 547.949
19684 544.744
19685 544.284
19686 546.250
19687 545.168
19688 543.356
19689 542.085
19690 545.432
19691 541.397
19692 544.212
19693 542.929
19694 544.280
19695 545.414
19696 544.181
19697 544.653
19698 547.100
19699 545.320
19700 545.505
19701 546.667
19702 544.996
19703 543.814
19704 542.368
19705 543.863
19706 544.551
19707 544.185
19708 544.546
19709 545.631
19710 544.421
19711 545.514
19712 543.600
19713 544.769
19714 546.307
19715 545.403
19716 545.898
19717 547.431
19718 548.709
19719 548.451
19720 547.619
19721 547.275
19722 545.701
19723 545.499
19724 545.463
19725 544.420
19726 544.189
19727 545.301
19728 543.789
19729 543.203
19730 541.882
19731 543.529
19732 543.168
19733 544.088
19734 542.754
19735 543.697
19736 546.242
19737 544.806
19738 546.330
19739 543.789
19740 544.333
19741 542.121
19742 543.491
19743 543.304
19744 542.391
19745 543.893
19746 544.773
19747 538.454
19748 539.916
19749 540.638
19750 539.490
19751 537.708
19752 538.809
19753 538.504
19754 535.592
19755 535.713
19756 533.324
19757 535.251
19758 538.621
19759 538.224
19760 537.123
19761 534.508
19762 536.176
19763 535.862
19764 534.342
19765 537.072
19766 536.428
19767 536.494
19768 536.891
19769 540.158
19770 538.730
19771 537.282
19772 536.540
19773 535.530
19774 534.488
19775 537.704
19776 536.906
19777 537.283
19778 537.230
19779 536.020
19780 535.218
19781 538.577
19782 533.109
19783 537.574
19784 538.341
19785 535.614
19786 536.179
19787 534.624
19788 536.883
19789 535.686
19790 538.905
19791 539.102
19792 537.835
19793 537.095
19794 539.808
19795 537.989
19796 540.600
19797 538.508
19798 540.989
19799 540.942
19800 541.086
19801 539.919
19802 537.272
19803 537.494
19804 536.761
19805 535.728
19806 536.651
19807 538.505
19808 537.664
19809 538.469
19810 536.430
19811 536.001
19812 537.520
19813 542.258
19814 539.175
19815 541.239
19816 542.330
19817 542.845
19818 538.636
19819 539.403
19820 540.883
19821 542.257
19822 543.472
19823 545.361
19824 543.305
19825 545.427
19826 544.771
19827 544.605
19828 546.498
19829 546.198
19830 545.780
19831 546.376
19832 545.177
19833 546.385
19834 546.672
19835 548.121
19836 549.068
19837 548.288
19838 549.706
19839 548.477
19840 548.943
19841 546.926
19842 547.864
19843 549.445
19844 548.208
19845 546.620
19846 544.635
19847 545.628
19848 547.400
19849 546.574
19850 550.057
19851 546.104
19852 547.353
19853 545.940
19854 548.240
19855 546.079
19856 544.428
19857 544.724
19858 541.291
19859 541.329
19860 543.642
19861 542.639
19862 540.729
19863 541.068
19864 541.869
19865 542.839
19866 543.422
19867 543.182
19868 542.843
19869 542.111
19870 540.759
19871 540.889
19872 539.437
19873 539.862
19874 537.717
19875 537.207
19876 538.332
19877 539.360
19878 539.334
19879 538.499
19880 537.934
19881 539.050
19882 538.683
19883 538.881
19884 537.352
19885 537.870
19886 541.606
19887 541.956
19888 542.570
19889 542.932
19890 543.755
19891 543.389
19892 544.092
19893 542.233
19894 544.527
19895 544.243
19896 544.815
19897 545.278
19898 545.316
19899 544.324
19900 542.594
19901 547.122
19902 543.310
19903 544.523
19904 544.642
19905 545.340
19906 545.218
19907 545.364
19908 547.880
19909 545.786
19910 545.460
19911 546.673
19912 545.152
19913 546.987
19914 547.040
19915 545.756
19916 547.025
19917 549.155
19918 549.967
19919 546.517
19920 545.468
19921 544.041
19922 545.853
19923 544.944
19924 546.876
19925 546.654
19926 547.881
19927 548.291
19928 549.862
19929 548.604
19930 551.230
19931 552.504
19932 551.205
19933 551.922
19934 554.929
19935 552.871
19936 553.430
19937 553.866
19938 556.749
19939 557.936
19940 558.203
19941 556.531
19942 554.850
19943 556.460
19944 551.641
19945 553.100
19946 554.329
19947 554.607
19948 551.215
19949 548.563
19950 549.774
19951 548.466
19952 548.442
19953 548.798
19954 548.459
19955 547.706
19956 549.875
19957 549.563
19958 547.606
19959 548.648
19960 547.210
19961 546.368
19962 546.062
19963 546.168
19964 546.549
19965 546.149
19966 545.172
19967 546.306
19968 548.022
19969 548.883
19970 548.191
19971 546.647
19972 542.933
19973 546.949
19974 546.162
19975 542.773
19976 547.212
19977 545.794
19978 545.383
19979 545.231
19980 548.124
19981 546.742
19982 548.804
19983 549.764
19984 552.361
19985 549.458
19986 550.484
19987 548.921
19988 548.498
19989 548.430
19990 548.593
19991 550.845
19992 548.112
19993 552.136
19994 550.554
19995 553.560
19996 552.003
19997 552.999
19998 551.569
19999 550.050
20000 551.812
20001 554.755
20002 554.793
20003 556.144
20004 555.001
20005 557.733
20006 557.373
20007 556.258
20008 557.236
20009 558.778
20010 557.693
20011 560.356
20012 557.991
20013 558.897
20014 559.953
20015 561.603
20016 562.807
20017 560.810
20018 561.072
20019 562.246
20020 561.315
20021 559.934
20022 561.294
20023 560.548
20024 558.622
20025 559.602
20026 560.922
20027 562.438
20028 563.768
20029 562.556
20030 562.476
20031 565.597
20032 563.052
20033 564.460
20034 564.284
20035 564.443
20036 561.082
20037 560.780
20038 560.840
20039 563.714
20040 562.039
20041 565.215
20042 564.968
20043 562.931
20044 565.521
20045 566.677
20046 563.917
20047 565.614
20048 565.063
20049 565.447
20050 565.193
20051 565.370
20052 565.443
20053 564.437
20054 564.870
20055 567.390
20056 568.847
20057 566.835
20058 567.119
20059 562.780
20060 559.756
20061 560.548
20062 560.509
20063 561.228
20064 561.133
20065 561.057
20066 560.806
20067 561.669
20068 561.267
20069 560.505
20070 561.104
20071 561.031
20072 562.340
20073 561.218
20074 558.562
20075 559.021
20076 559.992
20077 558.956
20078 560.649
20079 559.582
20080 563.325
20081 561.514
20082 563.392
20083 562.915
20084 564.422
20085 567.155
20086 565.150
20087 565.967
20088 565.745
20089 566.637
20090 564.482
20091 566.433
20092 569.229
20093 568.601
20094 570.191
20095 572.040
20096 572.790
20097 574.659
20098 573.765
20099 576.593
20100 578.059
20101 575.686
20102 578.166
20103 574.201
20104 576.040
20105 575.246
20106 576.556
20107 578.310
20108 579.806
20109 579.101
20110 576.800
20111 577.382
20112 575.926
20113 572.993
20114 572.226
20115 574.582
20116 573.764
20117 572.244
20118 570.992
20119 570.646
20120 570.257
20121 570.036
20122 572.431
20123 573.692
20124 571.857
20125 571.025
20126 572.261
20127 569.652
20128 572.480
20129 570.792
20130 569.206
20131 568.825
20132 568.465
20133 565.691
20134 566.565
20135 568.466
20136 568.628
20137 567.067
20138 566.760
20139 566.196
20140 565.731
20141 562.697
20142 563.170
20143 564.699
20144 565.814
20145 564.845
20146 566.911
20147 562.095
20148 561.772
20149 558.404
20150 560.768
20151 558.938
20152 557.751
20153 557.676
20154 558.878
20155 556.718
20156 558.082
20157 558.788
20158 558.059
20159 560.506
20160 559.983
20161 556.037
20162 557.782
20163 553.264
20164 556.733
20165 559.640
20166 557.788
20167 556.466
20168 559.072
20169 557.453
20170 557.479
20171 558.974
20172 556.936
20173 556.458
20174 554.045
20175 556.523
20176 557.456
20177 557.060
20178 556.219
20179 555.954
20180 560.371
20181 555.804
20182 555.275
20183 555.882
20184 554.957
20185 557.315
20186 555.911
20187 554.331
20188 558.390
20189 557.058
20190 555.794
20191 554.610
20192 555.343
20193 555.272
20194 558.286
20195 554.481
20196 557.491
20197 556.631
20198 555.028
20199 555.057
20200 558.804
20201 558.834
20202 560.338
20203 559.620
20204 558.999
20205 562.137
20206 558.996
20207 561.960
20208 557.779
20209 556.488
20210 557.005
20211 556.924
20212 557.521
20213 560.013
20214 558.661
20215 561.427
20216 560.200
20217 560.994
20218 559.123
20219 560.795
20220 559.151
20221 558.209
20222 561.847
20223 562.817
20224 563.434
20225 561.630
20226 559.384
20227 557.912
20228 556.577
20229 557.737
20230 559.109
20231 559.490
20232 557.449
20233 555.645
20234 558.714
20235 556.362
20236 557.167
20237 559.205
20238 559.306
20239 558.136
20240 560.863
20241 558.610
20242 557.652
20243 556.150
20244 554.956
20245 556.599
20246 557.184
20247 554.635
20248 557.750
20249 554.278
20250 554.641
20251 555.603
20252 551.032
20253 553.816
20254 554.939
20255 554.569
20256 555.045
20257 553.191
20258 555.934
20259 556.099
20260 556.256
20261 554.088
20262 552.065
20263 552.883
20264 554.474
20265 554.974
20266 555.579
20267 555.205
20268 554.304
20269 553.966
20270 554.647
20271 553.948
20272 552.284
20273 556.055
20274 553.898
20275 551.759
20276 552.796
20277 554.009
20278 552.853
20279 551.705
20280 552.728
20281 550.425
20282 548.068
20283 549.282
20284 549.105
20285 550.109
20286 550.067
20287 550.395
20288 549.772
20289 551.309
20290 551.606
20291 550.419
20292 551.198
20293 550.981
20294 552.717
20295 550.092
20296 551.924
20297 552.117
20298 552.706
20299 552.213
20300 553.110
20301 552.848
20302 550.810
20303 552.505
20304 551.232
20305 551.031
20306 551.764
20307 551.193
20308 550.437
20309 550.081
20310 553.386
20311 551.391
20312 553.528
20313 554.231
20314 553.137
20315 550.481
20316 552.853
20317 552.349
20318 552.163
20319 552.859
20320 550.980
20321 550.346
20322 549.061
20323 551.341
20324 550.686
20325 550.894
20326 550.266
20327 547.547
20328 547.459
20329 549.278
20330 544.768
20331 544.850
20332 543.199
20333 544.547
20334 543.405
20335 543.028
20336 544.088
20337 543.524
20338 543.523
20339 544.731
20340 544.287
20341 545.648
20342 545.282
20343 544.132
20344 546.099
20345 547.621
20346 545.626
20347 545.902
20348 544.767
20349 547.257
20350 549.029
20351 547.044
20352 548.641
20353 549.374
20354 552.155
20355 548.684
20356 548.812
20357 551.376
20358 549.275
20359 550.479
20360 551.211
20361 550.285
20362 548.446
20363 549.453
20364 550.866
20365 550.739
20366 551.823
20367 549.722
20368 551.897
20369 553.237
20370 549.765
20371 549.943
20372 548.990
20373 551.027
20374 550.712
20375 550.859
20376 547.705
20377 549.587
20378 549.366
20379 548.914
20380 550.578
20381 551.992
20382 551.245
20383 547.416
20384 546.970
20385 548.614
20386 550.760
20387 549.428
20388 553.158
20389 551.242
20390 552.817
20391 554.132
20392 552.142
20393 550.598
20394 552.088
20395 551.545
20396 553.755
20397 550.181
20398 552.090
20399 550.633
20400 553.541
20401 551.725
20402 551.236
20403 550.582
20404 548.604
20405 551.552
20406 552.450
20407 550.414
20408 550.275
20409 553.545
20410 551.342
20411 554.093
20412 550.051
20413 552.417
20414 554.969
20415 554.252
20416 555.502
20417 554.048
20418 554.492
20419 552.737
20420 550.048
20421 552.448
20422 556.221
20423 554.282
20424 554.479
20425 553.688
20426 555.081
20427 551.868
20428 551.006
20429 552.736
20430 552.512
20431 552.495
20432 553.943
20433 555.154
20434 552.140
20435 553.685
20436 554.150
20437 552.291
20438 551.926
20439 553.802
20440 553.806
20441 552.379
20442 553.735
20443 553.359
20444 554.623
20445 554.672
20446 553.950
20447 553.765
20448 553.128
20449 554.543
20450 555.104
20451 554.363
20452 552.917
20453 553.112
20454 549.291
20455 550.081
20456 552.380
20457 551.653
20458 550.095
20459 548.941
20460 549.074
20461 551.768
20462 552.301
20463 548.925
20464 550.140
20465 551.520
20466 548.917
20467 550.033
20468 549.586
20469 549.766
20470 548.754
20471 549.824
20472 552.916
20473 547.349
20474 549.485
20475 546.982
20476 544.662
20477 546.922
20478 546.864
20479 547.067
20480 545.155
20481 547.399
20482 544.924
20483 547.835
20484 547.416
20485 547.421
20486 544.341
20487 544.803
20488 543.630
20489 543.091
20490 544.811
20491 544.102
20492 547.433
20493 548.722
20494 545.652
20495 545.686
20496 546.321
20497 544.902
20498 547.617
20499 546.910
20500 549.572
20501 548.582
20502 548.466
20503 546.006
20504 546.256
20505 546.255
20506 545.828
20507 548.107
20508 546.881
20509 546.933
20510 548.231
20511 546.132
20512 545.785
20513 546.805
20514 547.819
20515 547.117
20516 546.911
20517 547.270
20518 547.465
20519 546.976
20520 546.521
20521 546.573
20522 546.924
20523 547.965
20524 547.964
20525 545.952
20526 547.500
20527 547.669
20528 547.017
20529 544.829
20530 543.373
20531 546.156
20532 543.250
20533 542.991
20534 546.158
20535 544.570
20536 543.007
20537 543.301
20538 542.353
20539 544.040
20540 540.831
20541 539.618
20542 539.542
20543 538.889
20544 539.050
20545 538.181
20546 541.434
20547 541.283
20548 541.987
20549 539.836
20550 543.437
20551 542.813
20552 541.380
20553 543.400
20554 544.993
20555 544.019
20556 540.222
20557 540.999
20558 543.506
20559 545.339
20560 545.862
20561 549.059
20562 546.044
20563 546.047
20564 545.834
20565 546.672
20566 548.592
20567 546.846
20568 544.680
20569 548.088
20570 545.885
20571 544.583
20572 546.235
20573 547.161
20574 548.404
20575 548.243
20576 549.509
20577 546.950
20578 547.641
20579 547.561
20580 546.932
20581 548.020
20582 547.823
20583 550.943
20584 548.220
20585 550.068
20586 547.934
20587 549.839
20588 550.129
20589 549.494
20590 550.449
20591 550.322
20592 548.234
20593 550.162
20594 549.131
20595 546.558
20596 547.427
20597 547.560
20598 543.985
20599 544.852
20600 544.779
20601 545.997
20602 544.030
20603 547.527
20604 543.814
20605 545.309
20606 544.957
20607 546.337
20608 546.667
20609 547.945
20610 548.357
20611 547.485
20612 547.600
20613 547.460
20614 551.201
20615 545.939
20616 547.934
20617 547.511
20618 547.106
20619 546.778
20620 546.023
20621 546.334
20622 547.698
20623 549.609
20624 548.227
20625 548.180
20626 549.133
20627 548.260
20628 550.647
20629 549.559
20630 548.378
20631 546.385
20632 550.631
20633 546.998
20634 545.775
20635 545.442
20636 546.959
20637 546.092
20638 543.453
20639 544.543
20640 545.564
20641 545.109
20642 545.549
20643 544.216
20644 546.181
20645 544.322
20646 543.379
20647 541.777
20648 544.044
20649 544.608
20650 543.546
20651 541.760
20652 544.879
20653 545.336
20654 546.481
20655 547.051
20656 546.599
20657 546.027
20658 544.545
20659 546.673
20660 546.140
20661 547.668
20662 545.478
20663 547.890
20664 548.640
20665 548.230
20666 547.819
20667 548.419
20668 551.133
20669 548.681
20670 548.327
20671 549.838
20672 548.400
20673 548.473
20674 548.809
20675 549.407
20676 545.359
20677 546.455
20678 543.948
20679 545.595
20680 543.032
20681 547.431
20682 544.676
20683 544.352
20684 545.719
20685 544.645
20686 545.376
20687 545.731
20688 543.990
20689 546.665
20690 545.850
20691 548.063
20692 547.006
20693 546.887
20694 549.164
20695 549.265
20696 548.789
20697 549.109
20698 546.399
20699 547.331
20700 546.962
20701 548.410
20702 545.480
20703 546.011
20704 546.305
20705 548.368
20706 547.732
20707 547.115
20708 547.564
20709 547.748
20710 545.214
20711 546.711
20712 547.461
20713 546.589
20714 543.929
20715 546.960
20716 548.884
20717 548.174
20718 547.791
20719 547.939
20720 548.398
20721 547.655
20722 550.063
20723 549.009
20724 550.189
20725 548.356
20726 548.023
20727 546.005
20728 547.670
20729 545.862
20730 546.569
20731 548.804
20732 549.714
20733 548.507
20734 550.331
20735 547.149
20736 549.938
20737 549.177
20738 549.112
20739 548.501
20740 550.467
20741 550.276
20742 550.917
20743 551.794
20744 549.151
20745 550.124
20746 550.437
20747 548.118
20748 548.113
20749 549.895
20750 553.112
20751 552.205
20752 550.812
20753 549.209
20754 548.691
20755 549.009
20756 553.728
20757 551.284
20758 551.402
20759 550.248
20760 550.142
20761 550.737
20762 549.733
20763 547.379
20764 550.926
20765 547.446
20766 549.913
20767 547.892
20768 550.111
20769 550.285
20770 550.310
20771 550.376
20772 547.348
20773 548.229
20774 547.187
20775 545.265
20776 543.396
20777 545.451
20778 546.852
20779 546.610
20780 545.974
20781 544.189
20782 545.897
20783 545.553
20784 545.565
20785 548.066
20786 548.006
20787 548.095
20788 546.983
20789 548.747
20790 547.946
20791 548.494
20792 546.380
20793 546.550
20794 546.991
20795 547.566
20796 547.818
20797 547.249
20798 549.706
20799 550.248
20800 552.898
20801 550.415
20802 549.752
20803 549.684
20804 548.552
20805 548.811
20806 552.445
20807 549.763
20808 552.457
20809 550.767
20810 549.111
20811 550.599
20812 552.186
20813 551.503
20814 553.808
20815 552.793
20816 550.581
20817 550.800
20818 552.425
20819 550.864
20820 551.442
20821 552.526
20822 551.029
20823 553.423
20824 552.079
20825 550.824
20826 552.637
20827 552.600
20828 552.771
20829 554.709
20830 553.339
20831 552.073
20832 553.652
20833 551.905
20834 550.991
20835 554.590
20836 556.461
20837 556.661
20838 555.608
20839 555.158
20840 556.179
20841 556.603
20842 556.678
20843 557.894
20844 560.006
20845 556.911
20846 555.533
20847 554.561
20848 556.541
20849 558.132
20850 554.529
20851 558.377
20852 557.801
20853 555.162
20854 557.510
20855 560.208
20856 558.532
20857 560.332
20858 560.640
20859 561.718
20860 560.150
20861 560.119
20862 558.090
20863 559.672
20864 561.381
20865 560.453
20866 560.684
20867 561.002
20868 562.963
20869 563.768
20870 562.832
20871 565.820
20872 562.841
20873 563.642
20874 561.706
20875 562.842
20876 560.332
20877 563.063
20878 561.478
20879 560.941
20880 559.817
20881 561.723
20882 560.118
20883 560.711
20884 559.310
20885 559.635
20886 560.767
20887 563.328
20888 562.931
20889 564.416
20890 564.397
20891 563.948
20892 565.705
20893 564.619
20894 561.557
20895 562.117
20896 560.707
20897 561.755
20898 564.394
20899 566.551
20900 564.715
20901 563.655
20902 562.404
20903 559.192
20904 562.952
20905 561.157
20906 560.713
20907 563.228
20908 565.832
20909 563.207
20910 561.022
20911 560.234
20912 560.574
20913 560.815
20914 557.570
20915 559.070
20916 559.489
20917 558.510
20918 559.969
20919 556.315
20920 555.593
20921 556.461
20922 554.086
20923 555.103
20924 552.306
20925 550.930
20926 555.569
20927 551.942
20928 554.026
20929 550.235
20930 552.736
20931 551.569
20932 549.776
20933 548.417
20934 549.379
20935 550.411
20936 552.587
20937 553.735
20938 553.243
20939 554.861
20940 555.266
20941 555.838
20942 555.260
20943 553.837
20944 553.152
20945 553.647
20946 553.597
20947 554.139
20948 552.692
20949 554.358
20950 553.550
20951 555.312
20952 553.972
20953 555.324
20954 553.380
20955 552.181
20956 549.969
20957 549.686
20958 550.881
20959 552.052
20960 552.986
20961 551.778
20962 552.453
20963 553.410
20964 552.527
20965 555.376
20966 558.505
20967 556.995
20968 555.596
20969 556.167
20970 555.524
20971 555.631
20972 558.721
20973 554.690
20974 555.164
20975 552.530
20976 555.597
20977 555.590
20978 553.590
20979 554.361
20980 556.585
20981 557.881
20982 556.202
20983 554.893
20984 557.247
20985 557.430
20986 557.580
20987 557.893
20988 557.511
20989 557.884
20990 559.561
20991 556.978
20992 558.860
20993 560.863
20994 561.539
20995 560.735
20996 562.409
20997 560.998
20998 561.320
20999 561.534
21000 558.235
21001 556.555
21002 554.940
21003 553.480
21004 554.970
21005 555.075
21006 555.977
21007 554.375
21008 556.011
21009 555.880
21010 557.797
21011 558.029
21012 557.164
21013 555.923
21014 555.413
21015 552.937
21016 551.693
21017 551.586
21018 551.412
21019 554.568
21020 556.215
21021 554.040
21022 553.563
21023 552.813
21024 552.572
21025 554.040
21026 553.225
21027 549.386
21028 547.507
21029 547.780
21030 546.605
21031 545.651
21032 548.111
21033 544.176
21034 546.502
21035 544.879
21036 547.294
21037 544.260
21038 544.454
21039 544.220
21040 545.403
21041 545.088
21042 543.788
21043 545.846
21044 543.588
21045 542.862
21046 542.293
21047 541.925
21048 543.432
21049 541.369
21050 540.722
21051 540.211
21052 540.835
21053 538.643
21054 538.307
21055 540.987
21056 542.037
21057 540.660
21058 543.486
21059 539.823
21060 543.153
21061 543.362
21062 542.854
21063 541.213
21064 544.579
21065 543.978
21066 541.421
21067 540.250
21068 542.445
21069 542.727
21070 543.774
21071 543.319
21072 543.710
21073 545.062
21074 541.575
21075 544.445
21076 542.551
21077 544.221
21078 545.429
21079 545.837
21080 543.709
21081 540.668
21082 541.835
21083 538.899
21084 537.889
21085 538.362
21086 539.383
21087 539.973
21088 540.876
21089 541.511
21090 541.416
21091 537.444
21092 536.086
21093 536.782
21094 540.483
21095 540.750
21096 543.242
21097 543.216
21098 541.223
21099 543.284
21100 544.019
21101 542.665
21102 543.507
21103 543.288
21104 542.715
21105 541.390
21106 543.072
21107 543.771
21108 542.692
21109 543.090
21110 543.943
21111 545.219
21112 543.249
21113 546.809
21114 545.163
21115 542.625
21116 544.525
21117 546.116
21118 544.022
21119 543.424
21120 545.626
21121 544.172
21122 545.075
21123 544.400
21124 542.483
21125 544.012
21126 540.333
21127 542.932
21128 540.575
21129 539.542
21130 537.857
21131 538.028
21132 538.025
21133 536.927
21134 537.293
21135 534.039
21136 535.067
21137 535.309
21138 539.362
21139 538.381
21140 539.990
21141 537.072
21142 536.841
21143 535.611
21144 536.214
21145 535.322
21146 534.189
21147 537.433
21148 536.194
21149 533.658
21150 535.355
21151 534.284
21152 534.679
21153 535.583
21154 534.500
21155 533.401
21156 533.755
21157 534.087
21158 535.594
21159 535.126
21160 536.578
21161 537.101
21162 538.320
21163 541.991
21164 541.311
21165 541.923
21166 538.012
21167 538.062
21168 540.204
21169 539.603
21170 540.171
21171 543.589
21172 545.635
21173 542.289
21174 541.128
21175 539.348
21176 540.423
21177 539.327
21178 538.950
21179 542.608
21180 544.180
21181 543.628
21182 541.096
21183 539.868
21184 540.022
21185 540.823
21186 542.261
21187 540.614
21188 541.660
21189 541.990
21190 542.589
21191 543.215
21192 542.068
21193 545.042
21194 543.030
21195 544.595
21196 542.263
21197 542.539
21198 542.390
21199 544.826
21200 541.117
21201 544.051
21202 542.152
21203 543.483
21204 542.775
21205 543.808
21206 546.969
21207 548.934
21208 544.228
21209 544.827
21210 543.446
21211 547.887
21212 545.378
21213 545.120
21214 546.714
21215 547.147
21216 549.985
21217 545.965
21218 545.323
21219 546.528
21220 545.762
21221 545.190
21222 541.941
21223 540.795
21224 542.883
21225 543.743
21226 540.279
21227 539.794
21228 539.750
21229 541.632
21230 542.336
21231 539.389
21232 535.636
21233 538.340
21234 537.645
21235 538.480
21236 540.650
21237 541.927
21238 541.223
21239 541.277
21240 542.609
21241 541.125
21242 541.788
21243 545.317
21244 546.764
21245 544.733
21246 543.769
21247 544.536
21248 545.845
21249 546.107
21250 545.358
21251 542.863
21252 543.563
21253 540.233
21254 541.683
21255 544.390
21256 542.388
21257 541.729
21258 543.097
21259 541.256
21260 542.602
21261 543.938
21262 543.130
21263 545.498
21264 543.619
21265 545.968
21266 544.093
21267 544.501
21268 548.383
21269 548.524
21270 546.437
21271 546.052
21272 543.763
21273 545.806
21274 545.704
21275 544.760
21276 545.296
21277 545.536
21278 544.487
21279 545.547
21280 544.000
21281 544.877
21282 541.401
21283 541.715
21284 536.840
21285 538.449
21286 538.415
21287 535.790
21288 537.411
21289 536.515
21290 534.980
21291 538.150
21292 536.026
21293 537.790
21294 537.572
21295 537.146
21296 538.423
21297 536.544
21298 539.587
21299 536.324
21300 534.062
21301 536.468
21302 538.353
21303 537.568
21304 538.080
21305 539.096
21306 540.682
21307 537.878
21308 538.681
21309 538.149
21310 538.758
21311 539.313
21312 540.487
21313 536.295
21314 539.494
21315 539.780
21316 539.637
21317 538.694
21318 537.823
21319 539.852
21320 540.116
21321 541.051
21322 541.629
21323 541.375
21324 542.716
21325 540.680
21326 540.829
21327 543.817
21328 540.625
21329 541.406
21330 541.903
21331 541.157
21332 542.082
21333 543.034
21334 541.187
21335 538.673
21336 540.248
21337 536.925
21338 537.789
21339 541.229
21340 538.175
21341 539.626
21342 539.556
21343 539.269
21344 539.189
21345 540.847
21346 538.722
21347 541.691
21348 540.928
21349 539.946
21350 542.392
21351 539.935
21352 538.987
21353 541.954
21354 538.732
21355 539.977
21356 540.007
21357 540.607
21358 541.811
21359 541.446
21360 539.849
21361 539.793
21362 541.529
21363 544.214
21364 545.633
21365 546.667
21366 546.632
21367 545.913
21368 543.825
21369 541.938
21370 541.234
21371 538.332
21372 538.949
21373 538.277
21374 539.232
21375 539.916
21376 539.699
21377 533.351
21378 537.223
21379 538.262
21380 538.272
21381 538.430
21382 537.931
21383 539.018
21384 538.197
21385 538.621
21386 538.656
21387 540.642
21388 540.339
21389 542.213
21390 539.997
21391 541.217
21392 540.629
21393 540.312
21394 541.295
21395 540.636
21396 539.686
21397 541.492
21398 540.374
21399 541.812
21400 541.590
21401 542.701
21402 540.759
21403 539.757
21404 540.302
21405 540.263
21406 540.398
21407 540.153
21408 540.435
21409 543.784
21410 541.359
21411 541.405
21412 540.700
21413 541.782
21414 537.936
21415 540.208
21416 540.399
21417 541.017
21418 538.951
21419 539.868
21420 539.314
21421 538.422
21422 538.457
21423 539.654
21424 541.753
21425 543.004
21426 544.070
21427 543.829
21428 543.765
21429 541.806
21430 543.304
21431 541.672
21432 541.768
21433 540.436
21434 541.983
21435 540.198
21436 542.890
21437 542.794
21438 541.075
21439 544.424
21440 542.464
21441 543.985
21442 543.839
21443 542.792
21444 544.943
21445 546.993
21446 545.470
21447 547.974
21448 545.569
21449 547.619
21450 543.738
21451 544.831
21452 543.031
21453 544.644
21454 544.859
21455 542.898
21456 542.560
21457 543.179
21458 542.859
21459 542.223
21460 541.550
21461 541.635
21462 541.959
21463 541.171
21464 540.990
21465 540.118
21466 541.175
21467 541.058
21468 542.044
21469 540.479
21470 542.262
21471 543.164
21472 538.531
21473 536.509
21474 540.419
21475 540.463
21476 540.465
21477 541.540
21478 541.342
21479 541.323
21480 540.218
21481 537.355
21482 537.449
21483 538.398
21484 539.764
21485 539.397
21486 536.893
21487 539.427
21488 538.352
21489 537.933
21490 534.887
21491 534.005
21492 537.579
21493 535.175
21494 535.855
21495 534.685
21496 534.767
21497 534.978
21498 533.941
21499 536.184
21500 533.002
21501 535.048
21502 530.932
21503 532.809
21504 531.274
21505 531.429
21506 528.853
21507 532.227
21508 532.128
21509 532.985
21510 532.081
21511 533.364
21512 533.743
21513 535.108
21514 536.205
21515 540.579
21516 535.805
21517 540.690
21518 540.195
21519 538.649
21520 538.495
21521 539.534
21522 536.882
21523 538.875
21524 540.822
21525 539.080
21526 537.969
21527 539.461
21528 537.802
21529 539.311
21530 539.515
21531 538.408
21532 539.214
21533 538.016
21534 538.717
21535 538.243
21536 539.112
21537 542.038
21538 540.639
21539 539.331
21540 541.026
21541 542.282
21542 539.682
21543 540.196
21544 541.606
21545 544.391
21546 544.241
21547 541.747
21548 541.176
21549 540.085
21550 541.804
21551 540.324
21552 543.828
21553 543.552
21554 541.708
21555 543.001
21556 543.318
21557 541.694
21558 541.467
21559 542.662
21560 544.235
21561 544.400
21562 542.886
21563 543.745
21564 544.973
21565 543.143
21566 547.636
21567 546.279
21568 548.572
21569 545.957
21570 543.347
21571 546.676
21572 549.195
21573 546.860
21574 548.472
21575 548.772
21576 544.672
21577 547.443
21578 549.255
21579 547.653
21580 551.821
21581 547.786
21582 549.223
21583 549.204
21584 551.847
21585 549.292
21586 547.962
21587 550.211
21588 548.347
21589 549.867
21590 549.301
21591 547.935
21592 549.856
21593 549.572
21594 552.814
21595 553.051
21596 553.594
21597 550.802
21598 553.916
21599 554.208
21600 556.249
21601 559.309
21602 555.868
21603 556.566
21604 557.460
21605 560.095
21606 561.729
21607 558.304
21608 560.117
21609 558.844
21610 556.897
21611 555.953
21612 555.912
21613 554.098
21614 557.229
21615 557.227
21616 555.564
21617 555.734
21618 557.471
21619 556.351
21620 555.488
21621 554.914
21622 555.178
21623 554.440
21624 553.006
21625 555.258
21626 556.604
21627 558.118
21628 555.973
21629 556.200
21630 556.502
21631 553.853
21632 554.392
21633 554.782
21634 553.993
21635 555.677
21636 558.525
21637 557.178
21638 558.477
21639 559.673
21640 562.442
21641 560.940
21642 563.244
21643 563.976
21644 560.427
21645 561.116
21646 561.127
21647 561.915
21648 562.331
21649 560.109
21650 563.469
21651 560.101
21652 563.700
21653 561.371
21654 560.915
21655 561.752
21656 563.052
21657 561.646
21658 560.290
21659 562.484
21660 557.931
21661 558.349
21662 561.584
21663 561.729
21664 561.608
21665 561.097
21666 561.808
21667 560.666
21668 559.937
21669 562.313
21670 562.558
21671 560.574
21672 558.920
21673 561.513
21674 560.610
21675 561.302
21676 565.317
21677 563.100
21678 562.979
21679 562.379
21680 563.803
21681 563.416
21682 564.023
21683 565.013
21684 563.992
21685 563.904
21686 562.672
21687 565.040
21688 563.997
21689 562.759
21690 563.646
21691 566.659
21692 564.398
21693 565.837
21694 563.698
21695 565.915
21696 567.649
21697 567.822
21698 568.063
21699 566.110
21700 569.299
21701 568.873
21702 566.774
21703 568.791
21704 570.527
21705 567.453
21706 570.479
21707 571.180
21708 569.026
21709 570.877
21710 569.107
21711 568.846
21712 568.063
21713 571.917
21714 569.358
21715 569.989
21716 569.344
21717 565.640
21718 565.731
21719 565.841
21720 569.361
21721 568.089
21722 567.716
21723 565.967
21724 567.210
21725 565.983
21726 567.707
21727 569.488
21728 568.042
21729 568.503
21730 567.765
21731 565.722
21732 567.353
21733 565.991
21734 567.087
21735 565.955
21736 567.160
21737 567.807
21738 568.227
21739 569.331
21740 569.796
21741 569.629
21742 567.566
21743 571.579
21744 568.255
21745 564.186
21746 568.344
21747 569.663
21748 569.881
21749 570.911
21750 570.067
21751 571.556
21752 570.022
21753 570.642
21754 571.633
21755 569.644
21756 570.475
21757 569.093
21758 570.206
21759 571.933
21760 568.715
21761 571.252
21762 568.623
21763 570.601
21764 572.404
21765 570.847
21766 571.451
21767 571.327
21768 570.701
21769 568.177
21770 571.258
21771 570.199
21772 571.756
21773 569.195
21774 570.218
21775 571.997
21776 568.630
21777 566.231
21778 568.965
21779 568.135
21780 568.837
21781 566.400
21782 564.376
21783 564.921
21784 565.878
21785 567.074
21786 565.122
21787 567.859
21788 564.665
21789 564.226
21790 564.885
21791 564.597
21792 566.411
21793 568.367
21794 569.167
21795 567.057
21796 566.820
21797 570.623
21798 569.802
21799 572.196
21800 568.900
21801 566.254
21802 566.813
21803 566.644
21804 566.273
21805 565.451
21806 568.338
21807 566.867
21808 569.495
21809 570.058
21810 569.338
21811 567.947
21812 569.274
21813 567.960
21814 564.954
21815 569.255
21816 569.094
21817 567.006
21818 568.271
21819 567.587
21820 566.722
21821 563.384
21822 561.948
21823 564.021
21824 559.378
21825 562.530
21826 561.841
21827 563.501
21828 561.660
21829 561.365
21830 560.746
21831 557.173
21832 559.001
21833 561.050
21834 561.919
21835 561.258
21836 559.994
21837 561.349
21838 560.457
21839 564.086
21840 561.034
21841 561.970
21842 562.897
21843 562.513
21844 561.499
21845 557.363
21846 558.032
21847 561.951
21848 559.553
21849 558.338
21850 559.906
21851 560.046
21852 561.514
21853 561.743
21854 561.336
21855 563.154
21856 560.254
21857 560.241
21858 558.242
21859 558.888
21860 559.576
21861 557.808
21862 558.599
21863 560.264
21864 562.756
21865 563.630
21866 563.750
21867 560.657
21868 561.975
21869 561.314
21870 564.502
21871 565.648
21872 562.841
21873 566.120
21874 563.785
21875 564.936
21876 565.392
21877 564.852
21878 567.211
21879 567.691
21880 563.628
21881 566.238
21882 566.088
21883 567.179
21884 564.562
21885 565.701
21886 563.680
21887 564.033
21888 564.125
21889 564.819
21890 563.843
21891 564.433
21892 561.631
21893 561.838
21894 563.954
21895 564.443
21896 564.089
21897 564.669
21898 565.277
21899 564.553
21900 566.852
21901 565.505
21902 567.399
21903 565.775
21904 567.804
21905 565.118
21906 562.397
21907 566.646
21908 566.830
21909 565.565
21910 563.088
21911 567.763
21912 566.600
21913 565.788
21914 568.038
21915 569.021
21916 567.985
21917 569.768
21918 570.297
21919 572.458
21920 573.064
21921 573.553
21922 572.443
21923 572.007
21924 573.318
21925 574.475
21926 574.498
21927 572.349
21928 572.791
21929 569.800
21930 571.737
21931 570.521
21932 569.100
21933 567.903
21934 567.752
21935 569.553
21936 570.071
21937 569.659
21938 567.597
21939 565.950
21940 567.209
21941 566.895
21942 570.244
21943 569.860
21944 567.626
21945 568.378
21946 565.285
21947 569.085
21948 566.786
21949 566.238
21950 569.172
21951 566.702
21952 567.172
21953 565.777
21954 565.702
21955 565.396
21956 563.016
21957 564.957
21958 562.354
21959 559.746
21960 561.292
21961 561.232
21962 562.087
21963 563.272
21964 564.729
21965 563.425
21966 567.304
21967 563.102
21968 563.452
21969 561.875
21970 560.722
21971 559.407
21972 560.996
21973 562.878
21974 564.393
21975 563.458
21976 562.004
21977 560.433
21978 559.094
21979 561.527
21980 561.349
21981 562.077
21982 562.807
21983 561.188
21984 561.833
21985 561.942
21986 562.712
21987 562.591
21988 560.851
21989 560.100
21990 559.762
21991 561.706
21992 562.087
21993 563.027
21994 561.545
21995 561.122
21996 560.326
21997 559.012
21998 558.542
21999 559.077
22000 557.151
22001 559.096
22002 559.487
22003 557.388
22004 555.335
22005 554.500
22006 554.510
22007 552.593
22008 552.553
22009 555.417
22010 557.496
22011 556.961
22012 559.038
22013 556.484
22014 560.112
22015 558.949
22016 560.653
22017 562.322
22018 562.028
22019 559.957
22020 559.977
22021 558.383
22022 557.956
22023 557.790
22024 558.263
22025 557.863
22026 558.220
22027 556.862
22028 557.026
22029 558.433
22030 560.592
22031 558.514
22032 557.586
22033 558.421
22034 557.745
22035 558.361
22036 558.560
22037 559.548
22038 561.722
22039 561.459
22040 561.160
22041 558.336
22042 556.417
22043 558.004
22044 560.875
22045 560.782
22046 562.013
22047 560.124
22048 559.102
22049 560.655
22050 560.419
22051 561.592
22052 562.157
22053 560.526
22054 561.910
22055 562.594
22056 562.639
22057 563.211
22058 563.516
22059 563.037
22060 563.817
22061 564.517
22062 564.748
22063 561.717
22064 562.389
22065 564.468
22066 566.599
22067 566.513
22068 566.912
22069 566.329
22070 565.688
22071 564.963
22072 565.350
22073 564.135
22074 565.044
22075 565.316
22076 566.050
22077 564.657
22078 565.063
22079 563.727
22080 562.981
22081 564.668
22082 560.539
22083 560.998
22084 559.527
22085 562.251
22086 560.943
22087 562.857
22088 560.214
22089 564.690
22090 563.283
22091 564.413
22092 563.764
22093 562.321
22094 560.692
22095 561.500
22096 560.838
22097 562.235
22098 563.836
22099 562.065
22100 563.697
22101 563.027
22102 564.280
22103 564.060
22104 564.258
22105 562.266
22106 563.250
22107 564.622
22108 563.231
22109 561.184
22110 560.718
22111 560.575
22112 560.764
22113 560.028
22114 559.739
22115 561.317
22116 558.359
22117 561.891
22118 563.867
22119 563.830
22120 561.994
22121 566.885
22122 563.863
22123 562.229
22124 561.886
22125 559.232
22126 562.041
22127 557.358
22128 559.396
22129 558.354
22130 559.228
22131 553.923
22132 558.221
22133 554.875
22134 553.033
22135 554.296
22136 554.155
22137 553.485
22138 556.105
22139 555.380
22140 554.383
22141 556.003
22142 555.412
22143 556.479
22144 557.247
22145 556.608
22146 557.364
22147 557.329
22148 557.757
22149 557.550
22150 558.103
22151 557.005
22152 558.784
22153 560.103
22154 557.947
22155 559.736
22156 558.589
22157 559.116
22158 557.730
22159 558.499
22160 557.873
22161 558.774
22162 556.763
22163 556.145
22164 557.761
22165 557.099
22166 559.847
22167 557.616
22168 561.423
22169 560.448
22170 561.484
22171 560.006
22172 559.086
22173 559.058
22174 558.617
22175 559.434
22176 559.211
22177 558.088
22178 554.131
22179 556.972
22180 557.205
22181 556.955
22182 559.166
22183 557.281
22184 557.175
22185 556.532
22186 558.037
22187 557.041
22188 556.688
22189 558.689
22190 559.282
22191 557.410
22192 557.848
22193 555.540
22194 556.859
22195 557.015
22196 554.609
22197 555.876
22198 558.000
22199 559.979
22200 559.953
22201 557.735
22202 558.384
22203 559.340
22204 556.494
22205 558.650
22206 560.273
22207 559.237
22208 558.519
22209 558.311
22210 558.255
22211 557.702
22212 560.766
22213 561.796
22214 556.401
22215 555.853
22216 557.976
22217 559.037
22218 558.308
22219 559.570
22220 557.658
22221 560.046
22222 561.177
22223 559.914
22224 561.102
22225 560.469
22226 564.486
22227 564.043
22228 565.815
22229 563.285
22230 561.668
22231 559.848
22232 562.943
22233 561.497
22234 564.731
22235 565.867
22236 562.579
22237 563.901
22238 567.808
22239 567.928
22240 567.876
22241 565.734
22242 563.630
22243 566.868
22244 567.308
22245 566.345
22246 569.122
22247 569.843
22248 569.441
22249 567.197
22250 568.277
22251 570.193
22252 569.397
22253 569.255
22254 569.701
22255 570.249
22256 572.420
22257 572.359
22258 569.428
22259 570.306
22260 572.025
22261 574.173
22262 571.304
22263 573.151
22264 572.986
22265 573.005
22266 574.817
22267 575.073
22268 572.900
22269 573.684
22270 576.359
22271 578.791
22272 577.016
22273 575.223
22274 577.070
22275 577.435
22276 576.555
22277 581.421
22278 580.864
22279 579.388
22280 579.430
22281 580.581
22282 576.738
22283 578.461
22284 580.195
22285 581.629
22286 579.275
22287 579.038
22288 579.225
22289 582.678
22290 580.362
22291 581.090
22292 580.372
22293 582.426
22294 579.499
22295 581.189
22296 581.283
22297 581.355
22298 581.652
22299 581.519
22300 579.538
22301 581.796
22302 579.846
22303 580.266
22304 582.531
22305 582.400
22306 584.939
22307 583.864
22308 584.131
22309 580.671
22310 580.202
22311 582.889
22312 582.355
22313 581.744
22314 583.853
22315 585.951
22316 585.384
22317 583.975
22318 584.545
22319 583.263
22320 584.542
22321 584.929
22322 585.480
22323 583.527
22324 584.290
22325 581.501
22326 582.816
22327 582.883
22328 581.953
22329 580.739
22330 581.602
22331 583.448
22332 583.345
22333 582.384
22334 581.557
22335 584.781
22336 584.724
22337 586.547
22338 585.012
22339 585.141
22340 586.534
22341 587.778
22342 588.448
22343 587.055
22344 588.111
22345 589.765
22346 587.521
22347 582.639
22348 585.701
22349 582.803
22350 582.164
22351 588.061
22352 585.152
22353 585.987
22354 586.882
22355 587.929
22356 587.140
22357 587.011
22358 585.819
22359 585.902
22360 583.763
22361 585.995
22362 586.505
22363 587.816
22364 589.367
22365 587.085
22366 587.447
22367 586.862
22368 585.493
22369 587.330
22370 587.381
22371 587.347
22372 586.802
22373 583.821
22374 585.546
22375 582.890
22376 583.509
22377 582.405
22378 582.699
22379 581.548
22380 581.242
22381 584.316
22382 583.171
22383 582.340
22384 582.282
22385 584.978
22386 583.596
22387 580.499
22388 583.399
22389 584.086
22390 583.216
22391 580.360
22392 582.915
22393 583.493
22394 582.872
22395 581.286
22396 582.824
22397 584.727
22398 585.973
22399 586.512
22400 587.029
22401 586.404
22402 586.116
22403 585.776
22404 583.358
22405 582.817
22406 584.362
22407 583.878
22408 584.234
22409 586.056
22410 583.007
22411 586.635
22412 585.930
22413 587.128
22414 585.374
22415 585.393
22416 587.883
22417 588.795
22418 588.239
22419 587.969
22420 589.355
22421 591.390
22422 591.818
22423 590.631
22424 592.146
22425 589.188
22426 590.104
22427 593.479
22428 592.540
22429 592.210
22430 592.537
22431 593.148
22432 595.279
22433 598.074
22434 599.685
22435 596.820
22436 598.476
22437 598.505
22438 598.897
22439 599.926
22440 600.686
22441 603.948
22442 606.160
22443 602.287
22444 605.020
22445 605.170
22446 605.906
22447 602.396
22448 603.590
22449 605.585
22450 603.688
22451 606.040
22452 607.856
22453 604.741
22454 604.653
22455 606.466
22456 605.393
22457 606.099
22458 604.099
22459 602.178
22460 603.334
22461 600.061
22462 598.941
22463 601.688
22464 601.761
22465 603.384
22466 601.922
22467 603.060
22468 603.262
22469 603.408
22470 607.133
22471 607.023
22472 604.642
22473 602.608
22474 604.021
22475 604.097
22476 601.532
22477 602.893
22478 602.754
22479 603.295
22480 604.292
22481 604.436
22482 604.041
22483 603.017
22484 604.611
22485 604.486
22486 603.710
22487 602.826
22488 604.066
22489 603.434
22490 603.894
22491 605.583
22492 606.625
22493 607.100
22494 606.914
22495 608.432
22496 605.673
22497 609.293
22498 606.951
22499 605.380
22500 608.086
22501 604.768
22502 605.389
22503 607.338
22504 605.196
22505 603.968
22506 607.896
22507 605.628
22508 606.909
22509 605.455
22510 606.109
22511 602.069
22512 604.378
22513 601.460
22514 603.155
22515 605.000
22516 599.559
22517 603.936
22518 605.141
22519 601.516
22520 604.159
22521 605.259
22522 605.615
22523 604.093
22524 605.449
22525 605.177
22526 608.240
22527 606.767
22528 603.577
22529 604.067
22530 600.313
22531 600.160
22532 602.380
22533 602.332
22534 600.239
22535 598.974
22536 599.274
22537 599.123
22538 596.095
22539 598.497
22540 601.431
22541 600.975
22542 601.561
22543 602.174
22544 602.874
22545 600.940
22546 602.742
22547 602.875
22548 601.831
22549 603.041
22550 603.382
22551 604.932
22552 604.925
22553 605.033
22554 602.379
22555 603.311
22556 603.568
22557 602.448
22558 602.001
22559 600.107
22560 600.400
22561 599.790
22562 598.442
22563 595.209
22564 595.810
22565 598.342
22566 597.643
22567 596.658
22568 594.455
22569 592.740
22570 596.112
22571 593.880
22572 597.460
22573 595.945
22574 594.369
22575 593.423
22576 594.891
22577 592.856
22578 593.080
22579 594.105
22580 592.196
22581 593.174
22582 591.499
22583 588.380
22584 587.526
22585 586.695
22586 588.790
22587 586.382
22588 586.831
22589 591.120
22590 590.199
22591 593.229
22592 589.150
22593 589.906
22594 588.657
22595 587.458
22596 587.291
22597 590.266
22598 587.706
22599 589.452
22600 589.631
22601 586.774
22602 586.797
22603 586.713
22604 585.532
22605 584.775
22606 584.996
22607 582.856
22608 587.242
22609 589.427
22610 592.342
22611 594.499
22612 592.824
22613 594.277
22614 595.431
22615 599.556
22616 600.281
22617 598.398
22618 597.874
22619 598.774
22620 600.456
22621 599.726
22622 599.803
22623 599.202
22624 599.254
22625 598.176
22626 598.499
22627 598.057
22628 601.454
22629 599.117
22630 599.654
22631 598.908
22632 596.711
22633 596.156
22634 597.605
22635 596.967
22636 597.852
22637 596.773
22638 599.084
22639 596.927
22640 596.252
22641 599.816
22642 598.487
22643 598.317
22644 598.279
22645 598.139
22646 601.329
22647 600.191
22648 599.355
22649 599.821
22650 597.788
22651 598.916
22652 597.501
22653 599.862
22654 596.578
22655 597.070
22656 599.814
22657 595.656
22658 597.929
22659 596.641
22660 599.510
22661 599.200
22662 602.356
22663 601.185
22664 600.334
22665 597.814
22666 599.409
22667 597.393
22668 600.311
22669 599.660
22670 600.791
22671 599.934
22672 600.458
22673 600.439
22674 600.039
22675 601.791
22676 600.479
22677 603.185
22678 602.571
22679 603.445
22680 603.257
22681 603.292
22682 606.295
22683 604.597
22684 604.729
22685 601.597
22686 602.916
22687 606.063
22688 606.736
22689 604.743
22690 602.542
22691 605.213
22692 605.485
22693 602.931
22694 604.929
22695 603.399
22696 605.401
22697 607.246
22698 606.998
22699 606.556
22700 608.145
22701 608.156
22702 606.424
22703 607.114
22704 606.301
22705 608.817
22706 606.706
22707 607.617
22708 607.488
22709 606.403
22710 607.342
22711 608.079
22712 606.239
22713 606.029
22714 605.885
22715 607.729
22716 607.602
22717 610.726
22718 609.823
22719 609.274
22720 608.859
22721 607.762
22722 609.061
22723 609.979
22724 609.292
22725 606.091
22726 606.108
22727 607.310
22728 608.488
22729 610.057
22730 606.896
22731 606.495
22732 605.596
22733 607.248
22734 608.780
22735 607.252
22736 606.554
22737 607.983
22738 606.251
22739 609.060
22740 607.583
22741 607.213
22742 607.209
22743 606.790
22744 602.735
22745 602.762
22746 601.664
22747 599.597
22748 601.677
22749 602.223
22750 601.621
22751 605.218
22752 602.488
22753 602.022
22754 603.348
22755 602.854
22756 603.919
22757 600.123
22758 600.199
22759 599.920
22760 601.775
22761 601.428
22762 600.119
22763 602.414
22764 601.502
22765 602.748
22766 601.469
22767 602.925
22768 600.452
22769 602.063
22770 602.177
22771 601.360
22772 603.371
22773 601.917
22774 599.648
22775 600.386
22776 599.510
22777 596.457
22778 597.230
22779 597.498
22780 596.134
22781 597.195
22782 596.828
22783 597.549
22784 594.273
22785 595.915
22786 594.645
22787 597.406
22788 597.601
22789 597.534
22790 596.605
22791 598.441
22792 600.117
22793 600.019
22794 599.714
22795 600.952
22796 598.392
22797 599.422
22798 597.221
22799 599.778
22800 598.365
22801 597.951
22802 597.702
22803 600.230
22804 602.172
22805 603.504
22806 602.354
22807 601.211
22808 600.947
22809 603.022
22810 605.694
22811 607.881
22812 604.510
22813 603.472
22814 602.011
22815 599.840
22816 601.364
22817 600.533
22818 599.974
22819 599.636
22820 601.143
22821 603.629
22822 600.346
22823 603.694
22824 600.089
22825 602.992
22826 602.785
22827 600.333
22828 602.377
22829 601.472
22830 599.043
22831 600.485
22832 601.800
22833 598.678
22834 595.945
22835 598.602
22836 598.102
22837 595.012
22838 594.276
22839 596.527
22840 597.561
22841 595.775
22842 594.842
22843 594.814
22844 599.020
22845 601.814
22846 599.695
22847 601.358
22848 601.389
22849 601.588
22850 600.387
22851 599.862
22852 602.030
22853 600.032
22854 601.023
22855 598.379
22856 600.929
22857 600.238
22858 598.248
22859 599.804
22860 599.770
22861 597.644
22862 599.391
22863 596.864
22864 596.891
22865 595.723
22866 595.822
22867 594.552
22868 595.153
22869 595.664
22870 598.168
22871 598.145
22872 597.577
22873 597.396
22874 599.183
22875 598.448
22876 597.787
22877 596.086
22878 596.731
22879 594.683
22880 596.509
22881 595.707
22882 597.040
22883 595.737
22884 595.708
22885 596.929
22886 597.625
22887 597.171
22888 596.306
22889 599.644
22890 597.657
22891 598.189
22892 597.530
22893 597.869
22894 597.719
22895 598.189
22896 598.175
22897 597.282
22898 600.762
22899 597.280
22900 595.895
22901 593.863
22902 594.112
22903 597.023
22904 597.340
22905 596.726
22906 594.909
22907 594.665
22908 593.909
22909 593.945
22910 593.192
22911 593.588
22912 593.982
22913 592.499
22914 595.394
22915 595.192
22916 593.135
22917 592.645
22918 589.673
22919 590.014
22920 590.011
22921 590.772
22922 591.444
22923 590.152
22924 585.842
22925 586.911
22926 586.196
22927 585.443
22928 586.936
22929 586.911
22930 585.273
22931 583.399
22932 584.096
22933 582.636
22934 586.205
22935 583.286
22936 584.780
22937 586.589
22938 585.283
22939 587.976
22940 585.141
22941 584.574
22942 585.152
22943 587.471
22944 586.567
22945 586.504
22946 586.191
22947 586.423
22948 587.895
22949 586.237
22950 586.127
22951 586.776
22952 587.733
22953 584.261
22954 583.965
22955 585.296
22956 583.376
22957 582.020
22958 583.727
22959 585.393
22960 583.238
22961 585.605
22962 583.467
22963 582.929
22964 581.690
22965 581.131
22966 582.585
22967 582.301
22968 581.872
22969 580.578
22970 580.339
22971 580.643
22972 580.985
22973 579.025
22974 583.616
22975 582.365
22976 583.848
22977 583.314
22978 581.680
22979 583.286
22980 583.087
22981 582.599
22982 583.089
22983 584.180
22984 586.607
22985 589.164
22986 589.373
22987 591.414
22988 589.963
22989 589.043
22990 588.842
22991 591.825
22992 590.090
22993 590.476
22994 588.356
22995 589.704
22996 592.740
22997 590.255
22998 592.607
22999 593.331
23000 592.928
23001 592.854
23002 595.965
23003 592.600
23004 592.860
23005 593.324
23006 595.094
23007 592.637
23008 593.757
23009 598.289
23010 595.331
23011 597.715
23012 595.780
23013 593.072
23014 597.773
23015 595.295
23016 598.131
23017 597.707
23018 598.939
23019 597.067
23020 598.119
23021 596.073
23022 598.093
23023 598.240
23024 598.193
23025 601.322
23026 598.852
23027 597.789
23028 595.875
23029 600.185
23030 600.225
23031 599.669
23032 601.126
23033 601.728
23034 602.756
23035 603.220
23036 604.405
23037 602.987
23038 602.045
23039 601.707
23040 605.951
23041 606.479
23042 605.792
23043 605.429
23044 606.799
23045 609.537
23046 609.525
23047 607.039
23048 604.515
23049 605.295
23050 605.474
23051 605.395
23052 603.993
23053 606.168
23054 606.132
23055 606.715
23056 607.408
23057 603.663
23058 604.513
23059 606.839
23060 606.873
23061 607.256
23062 607.586
23063 608.763
23064 611.587
23065 610.317
23066 607.521
23067 607.415
23068 609.705
23069 614.180
23070 612.092
23071 611.895
23072 611.419
23073 610.729
23074 611.214
23075 610.749
23076 611.402
23077 610.744
23078 607.956
23079 608.008
23080 610.168
23081 608.066
23082 609.863
23083 611.667
23084 609.610
23085 613.405
23086 611.787
23087 610.453
23088 612.940
23089 610.997
23090 612.991
23091 614.103
23092 611.782
23093 612.854
23094 617.104
23095 616.113
23096 616.834
23097 617.058
23098 619.171
23099 619.090
23100 616.760
23101 617.866
23102 618.632
23103 615.573
23104 618.132
23105 615.113
23106 614.153
23107 614.764
23108 613.158
23109 612.523
23110 609.870
23111 609.164
23112 611.223
23113 609.005
23114 608.857
23115 610.754
23116 611.551
23117 609.553
23118 611.147
23119 611.313
23120 607.477
23121 607.992
23122 608.960
23123 608.644
23124 610.909
23125 611.460
23126 611.166
23127 611.132
23128 610.698
23129 609.841
23130 608.033
23131 611.295
23132 609.661
23133 605.389
23134 603.627
23135 603.787
23136 602.779
23137 605.306
23138 606.569
23139 607.060
23140 605.228
23141 603.176
23142 604.509
23143 604.633
23144 605.043
23145 603.554
23146 601.898
23147 602.183
23148 601.912
23149 599.937
23150 603.993
23151 601.397
23152 599.827
23153 602.386
23154 601.455
23155 602.033
23156 604.672
23157 604.079
23158 603.898
23159 603.480
23160 604.461
23161 604.941
23162 604.770
23163 601.923
23164 600.484
23165 598.793
23166 600.115
23167 600.579
23168 602.225
23169 600.779
23170 600.573
23171 600.264
23172 600.717
23173 603.511
23174 603.633
23175 605.204
23176 604.278
23177 601.606
23178 603.132
23179 604.466
23180 602.070
23181 602.597
23182 604.755
23183 603.863
23184 603.508
23185 604.097
23186 604.712
23187 605.852
23188 604.017
23189 604.349
23190 604.978
23191 607.534
23192 606.657
23193 607.745
23194 610.308
23195 610.987
23196 610.719
23197 609.892
23198 611.152
23199 612.376
23200 609.620
23201 606.517
23202 609.221
23203 612.674
23204 612.191
23205 610.476
23206 610.052
23207 607.043
23208 608.608
23209 606.042
23210 607.332
23211 610.458
23212 611.481
23213 612.405
23214 611.696
23215 613.408
23216 612.139
23217 611.281
23218 612.054
23219 611.769
23220 611.509
23221 613.511
23222 612.492
23223 613.474
23224 614.048
23225 613.876
23226 615.026
23227 614.922
23228 614.345
23229 615.254
23230 614.557
23231 615.822
23232 616.321
23233 615.945
23234 618.175
23235 615.343
23236 617.301
23237 617.028
23238 614.485
23239 615.660
23240 615.281
23241 614.068
23242 611.221
23243 614.100
23244 613.093
23245 613.456
23246 611.681
23247 612.346
23248 611.444
23249 610.949
23250 610.956
23251 610.160
23252 609.892
23253 611.513
23254 611.612
23255 612.205
23256 610.800
23257 613.145
23258 613.412
23259 612.187
23260 613.792
23261 612.739
23262 609.817
23263 609.428
23264 608.480
23265 608.220
23266 610.984
23267 610.085
23268 605.939
23269 612.110
23270 610.105
23271 610.796
23272 611.491
23273 611.557
23274 614.828
23275 612.904
23276 613.488
23277 614.017
23278 612.920
23279 618.378
23280 615.428
23281 618.374
23282 617.327
23283 617.437
23284 616.803
23285 614.124
23286 619.178
23287 620.651
23288 618.793
23289 619.077
23290 618.901
23291 619.983
23292 619.073
23293 617.093
23294 615.988
23295 616.777
23296 614.831
23297 618.261
23298 616.409
23299 615.961
23300 613.557
23301 614.073
23302 616.861
23303 615.333
23304 616.608
23305 617.176
23306 618.404
23307 617.041
23308 617.520
23309 617.863
23310 619.536
23311 616.567
23312 619.838
23313 619.501
23314 616.106
23315 618.791
23316 621.949
23317 618.035
23318 619.561
23319 622.264
23320 622.120
23321 622.709
23322 622.284
23323 625.381
23324 625.688
23325 626.231
23326 626.445
23327 625.991
23328 626.026
23329 627.552
23330 627.784
23331 624.917
23332 626.511
23333 626.719
23334 626.984
23335 627.948
23336 627.502
23337 624.715
23338 627.746
23339 627.044
23340 625.558
23341 626.015
23342 627.522
23343 626.099
23344 623.827
23345 621.781
23346 622.023
23347 623.148
23348 623.368
23349 620.291
23350 620.536
23351 620.895
23352 618.402
23353 617.413
23354 617.435
23355 618.159
23356 618.918
23357 618.937
23358 619.948
23359 618.416
23360 616.980
23361 617.811
23362 620.275
23363 617.839
23364 617.194
23365 618.775
23366 617.702
23367 617.158
23368 616.577
23369 615.310
23370 612.953
23371 613.015
23372 611.911
23373 613.644
23374 615.213
23375 616.775
23376 615.058
23377 617.262
23378 616.502
23379 616.531
23380 618.959
23381 618.370
23382 618.064
23383 616.480
23384 616.709
23385 617.038
23386 617.514
23387 619.508
23388 622.449
23389 619.788
23390 622.556
23391 619.882
23392 619.759
23393 620.005
23394 619.943
23395 622.689
23396 621.316
23397 619.138
23398 623.350
23399 623.379
23400 625.572
23401 626.007
23402 625.217
23403 625.867
23404 628.621
23405 629.768
23406 626.073
23407 624.247
23408 624.881
23409 624.275
23410 626.383
23411 623.541
23412 621.801
23413 623.638
23414 619.433
23415 620.109
23416 622.498
23417 622.626
23418 623.569
23419 622.242
23420 622.184
23421 622.404
23422 621.884
23423 623.575
23424 627.942
23425 626.154
23426 626.431
23427 626.409
23428 625.124
23429 626.672
23430 623.610
23431 622.468
23432 622.676
23433 623.564
23434 620.912
23435 623.740
23436 623.119
23437 622.989
23438 621.570
23439 620.932
23440 624.224
23441 620.403
23442 621.514
23443 618.886
23444 618.680
23445 620.899
23446 620.675
23447 620.273
23448 624.357
23449 621.656
23450 620.739
23451 616.066
23452 616.743
23453 617.271
23454 618.289
23455 618.074
23456 618.254
23457 618.635
23458 618.062
23459 618.758
23460 616.580
23461 618.069
23462 617.795
23463 618.448
23464 620.921
23465 622.225
23466 622.256
23467 624.993
23468 626.053
23469 622.832
23470 624.458
23471 626.703
23472 626.789
23473 626.173
23474 625.111
23475 626.611
23476 628.048
23477 631.181
23478 631.338
23479 628.549
23480 629.859
23481 630.463
23482 630.777
23483 629.185
23484 630.367
23485 630.998
23486 633.142
23487 631.722
23488 630.806
23489 630.284
23490 628.863
23491 629.063
23492 627.297
23493 624.759
23494 625.193
23495 624.415
23496 625.878
23497 626.748
23498 628.423
23499 627.669
23500 628.353
23501 626.517
23502 628.042
23503 627.069
23504 627.854
23505 630.228
23506 630.933
23507 629.750
23508 629.585
23509 630.747
23510 633.015
23511 631.261
23512 632.479
23513 630.515
23514 631.587
23515 629.794
23516 627.663
23517 627.439
23518 625.168
23519 627.972
23520 627.861
23521 629.775
23522 627.466
23523 626.978
23524 623.826
23525 625.798
23526 623.245
23527 623.523
23528 624.745
23529 626.725
23530 624.815
23531 624.321
23532 625.998
23533 626.787
23534 625.540
23535 625.239
23536 627.311
23537 626.131
23538 625.812
23539 624.533
23540 623.525
23541 622.804
23542 623.363
23543 623.995
23544 621.923
23545 623.950
23546 624.451
23547 623.630
23548 624.856
23549 625.335
23550 624.892
23551 624.977
23552 626.984
23553 624.421
23554 627.711
23555 624.260
23556 625.130
23557 627.316
23558 627.730
23559 626.039
23560 625.536
23561 625.785
23562 626.326
23563 626.826
23564 629.579
23565 628.952
23566 624.075
23567 623.980
23568 624.823
23569 624.876
23570 626.615
23571 626.010
23572 624.213
23573 627.065
23574 625.791
23575 625.859
23576 626.040
23577 625.882
23578 627.291
23579 626.749
23580 625.171
23581 626.390
23582 627.496
23583 624.194
23584 624.182
23585 628.175
23586 626.572
23587 625.723
23588 627.512
23589 626.788
23590 628.901
23591 627.819
23592 627.558
23593 631.723
23594 630.243
23595 631.412
23596 629.031
23597 628.033
23598 628.275
23599 625.165
23600 628.323
23601 628.940
23602 627.095
23603 629.566
23604 631.099
23605 630.721
23606 631.747
23607 629.063
23608 628.372
23609 628.457
23610 628.675
23611 629.238
23612 629.197
23613 625.949
23614 627.857
23615 624.813
23616 626.126
23617 628.315
23618 626.840
23619 626.732
23620 627.881
23621 628.143
23622 631.131
23623 631.826
23624 630.274
23625 631.107
23626 632.623
23627 632.560
23628 633.776
23629 631.994
23630 633.301
23631 631.923
23632 633.131
23633 630.450
23634 628.734
23635 631.754
23636 632.840
23637 631.440
23638 630.158
23639 633.829
23640 630.546
23641 631.753
23642 633.727
23643 635.517
23644 634.963
23645 635.733
23646 636.556
23647 635.430
23648 636.227
23649 634.681
23650 629.927
23651 630.809
23652 631.906
23653 632.404
23654 632.941
23655 631.766
23656 631.200
23657 632.021
23658 629.696
23659 631.234
23660 631.809
23661 630.959
23662 633.999
23663 631.139
23664 634.473
23665 630.418
23666 631.625
23667 634.531
23668 635.280
23669 638.086
23670 637.010
23671 640.039
23672 640.424
23673 639.763
23674 643.340
23675 642.449
23676 642.595
23677 639.681
23678 642.554
23679 642.351
23680 639.351
23681 639.747
23682 639.225
23683 641.988
23684 639.224
23685 639.410
23686 639.124
23687 638.224
23688 639.539
23689 641.131
23690 638.019
23691 638.211
23692 636.310
23693 639.763
23694 640.024
23695 642.692
23696 640.324
23697 640.234
23698 640.824
23699 640.997
23700 639.013
23701 640.492
23702 640.828
23703 642.008
23704 644.900
23705 646.152
23706 644.147
23707 645.194
23708 646.909
23709 646.619
23710 647.396
23711 648.770
23712 646.026
23713 647.003
23714 647.571
23715 645.392
23716 645.486
23717 642.819
23718 644.611
23719 643.530
23720 646.108
23721 647.598
23722 646.110
23723 644.586
23724 646.594
23725 650.151
23726 647.292
23727 646.937
23728 647.136
23729 646.300
23730 646.972
23731 644.893
23732 646.919
23733 645.891
23734 646.827
23735 648.405
23736 647.139
23737 645.029
23738 644.594
23739 645.415
23740 645.950
23741 642.853
23742 642.106
23743 643.522
23744 644.021
23745 642.650
23746 641.946
23747 642.911
23748 645.141
23749 640.595
23750 644.735
23751 643.193
23752 643.554
23753 642.067
23754 643.779
23755 641.369
23756 642.954
23757 643.951
23758 644.334
23759 646.105
23760 642.935
23761 641.692
23762 643.443
23763 642.202
23764 642.709
23765 643.917
23766 644.627
23767 646.324
23768 645.336
23769 647.328
23770 646.034
23771 648.481
23772 647.153
23773 644.686
23774 647.119
23775 644.814
23776 643.903
23777 644.233
23778 646.740
23779 645.692
23780 642.601
23781 640.972
23782 643.289
23783 643.001
23784 640.204
23785 640.254
23786 638.725
23787 640.649
23788 638.318
23789 639.774
23790 637.057
23791 638.639
23792 638.809
23793 638.309
23794 639.571
23795 637.787
23796 638.212
23797 638.808
23798 637.540
23799 635.893
23800 637.207
23801 636.126
23802 635.329
23803 634.953
23804 631.726
23805 633.995
23806 636.071
23807 635.431
23808 639.966
23809 637.013
23810 636.578
23811 634.587
23812 636.225
23813 634.794
23814 637.922
23815 638.969
23816 638.530
23817 639.462
23818 638.468
23819 637.846
23820 636.056
23821 635.539
23822 637.409
23823 635.950
23824 634.702
23825 636.299
23826 635.092
23827 633.451
23828 634.179
23829 632.491
23830 634.637
23831 632.627
23832 635.151
23833 632.463
23834 633.141
23835 637.164
23836 634.711
23837 636.034
23838 636.778
23839 636.984
23840 635.316
23841 636.165
23842 636.331
23843 639.094
23844 640.095
23845 638.737
23846 641.002
23847 638.108
23848 637.247
23849 635.457
23850 639.902
23851 640.423
23852 637.064
23853 636.944
23854 639.272
23855 635.855
23856 635.923
23857 637.303
23858 639.037
23859 638.219
23860 638.775
23861 634.732
23862 636.067
23863 636.141
23864 637.368
23865 637.407
23866 637.017
23867 637.857
23868 637.595
23869 639.912
23870 639.022
23871 639.107
23872 639.242
23873 637.300
23874 636.513
23875 635.895
23876 636.843
23877 635.843
23878 636.414
23879 633.162
23880 632.641
23881 635.669
23882 635.510
23883 634.227
23884 635.552
23885 636.112
23886 633.607
23887 632.154
23888 633.200
23889 633.523
23890 631.452
23891 632.953
23892 633.756
23893 635.929
23894 636.039
23895 637.140
23896 637.036
23897 636.570
23898 638.293
23899 637.770
23900 639.029
23901 638.676
23902 635.151
23903 638.412
23904 637.391
23905 635.919
23906 633.592
23907 631.890
23908 634.666
23909 635.209
23910 635.777
23911 635.034
23912 634.220
23913 635.439
23914 633.361
23915 631.795
23916 634.420
23917 633.357
23918 633.262
23919 634.314
23920 635.988
23921 633.485
23922 631.125
23923 635.027
23924 632.957
23925 633.791
23926 633.806
23927 632.225
23928 631.595
23929 633.157
23930 629.790
23931 630.880
23932 630.232
23933 631.141
23934 629.403
23935 631.452
23936 630.507
23937 630.519
23938 631.585
23939 631.827
23940 630.680
23941 631.724
23942 633.951
23943 633.514
23944 633.937
23945 634.123
23946 633.183
23947 634.105
23948 635.865
23949 638.016
23950 636.958
23951 637.006
23952 638.695
23953 637.813
23954 638.070
23955 636.341
23956 638.088
23957 636.846
23958 635.019
23959 639.243
23960 638.699
23961 639.006
23962 638.557
23963 636.550
23964 638.169
23965 637.645
23966 640.826
23967 640.157
23968 640.870
23969 645.690
23970 643.734
23971 645.503
23972 646.951
23973 645.129
23974 643.650
23975 642.103
23976 642.994
23977 646.122
23978 646.584
23979 643.854
23980 645.065
23981 644.242
23982 644.971
23983 644.053
23984 644.825
23985 643.677
23986 643.542
23987 646.288
23988 646.477
23989 644.872
23990 646.169
23991 645.170
23992 645.469
23993 645.443
23994 645.214
23995 643.186
23996 640.800
23997 639.497
23998 643.008
23999 641.702
24000 640.563
24001 641.133
24002 637.509
24003 635.061
24004 631.327
24005 634.274
24006 633.689
24007 631.283
24008 632.737
24009 633.493
24010 631.815
24011 632.276
24012 633.484
24013 635.101
24014 634.395
24015 637.728
24016 637.521
24017 636.872
24018 637.437
24019 635.086
24020 635.649
24021 637.005
24022 637.391
24023 638.079
24024 636.873
24025 636.599
24026 633.855
24027 633.978
24028 633.368
24029 633.251
24030 631.184
24031 632.623
24032 636.204
24033 634.118
24034 635.278
24035 637.522
24036 636.549
24037 636.861
24038 635.868
24039 636.010
24040 633.368
24041 635.355
24042 633.226
24043 633.540
24044 634.535
24045 638.024
24046 637.808
24047 636.597
24048 635.937
24049 634.627
24050 634.517
24051 635.490
24052 637.428
24053 635.497
24054 636.941
24055 640.028
24056 637.694
24057 641.334
24058 641.544
24059 643.639
24060 641.577
24061 642.497
24062 642.197
24063 644.271
24064 644.649
24065 644.637
24066 642.774
24067 644.978
24068 645.315
24069 644.403
24070 645.390
24071 645.974
24072 644.966
24073 643.120
24074 643.672
24075 640.844
24076 643.616
24077 643.546
24078 643.550
24079 642.333
24080 644.243
24081 642.274
24082 643.377
24083 641.812
24084 643.016
24085 643.196
24086 642.683
24087 645.694
24088 644.480
24089 643.232
24090 641.490
24091 641.911
24092 638.690
24093 641.614
24094 641.172
24095 640.243
24096 636.874
24097 641.719
24098 638.106
24099 637.902
24100 641.357
24101 641.364
24102 643.919
24103 642.524
24104 643.814
24105 644.952
24106 642.200
24107 642.080
24108 644.493
24109 644.603
24110 640.650
24111 641.122
24112 637.979
24113 640.837
24114 642.144
24115 642.034
24116 642.456
24117 644.525
24118 642.598
24119 641.995
24120 641.547
24121 642.963
24122 639.579
24123 639.843
24124 639.631
24125 639.243
24126 638.028
24127 636.382
24128 637.687
24129 638.183
24130 638.341
24131 639.430
24132 639.967
24133 639.642
24134 640.324
24135 638.229
24136 637.549
24137 639.493
24138 638.703
24139 639.928
24140 638.566
24141 637.782
24142 641.618
24143 640.020
24144 639.905
24145 638.170
24146 641.229
24147 641.623
24148 642.784
24149 640.856
24150 642.980
24151 639.925
24152 638.769
24153 640.870
24154 641.816
24155 640.778
24156 642.573
24157 640.829
24158 641.328
24159 644.707
24160 643.830
24161 644.819
24162 646.214
24163 646.560
24164 645.905
24165 644.564
24166 644.648
24167 640.642
24168 639.493
24169 640.583
24170 641.614
24171 640.818
24172 640.648
24173 639.569
24174 641.388
24175 639.875
24176 639.589
24177 637.213
24178 637.942
24179 635.407
24180 637.475
24181 636.869
24182 637.306
24183 637.624
24184 634.515
24185 638.068
24186 637.548
24187 637.485
24188 639.406
24189 640.856
24190 639.629
24191 638.873
24192 638.655
24193 638.704
24194 638.675
24195 640.800
24196 638.558
24197 638.880
24198 637.435
24199 637.506
24200 637.292
24201 638.584
24202 636.872
24203 637.675
24204 634.435
24205 633.892
24206 634.958
24207 633.203
24208 632.869
24209 633.367
24210 635.472
24211 637.980
24212 638.448
24213 637.922
24214 639.506
24215 635.561
24216 637.461
24217 637.220
24218 638.626
24219 639.380
24220 641.031
24221 640.614
24222 642.504
24223 640.505
24224 643.629
24225 643.785
24226 643.536
24227 645.405
24228 644.788
24229 643.659
24230 641.945
24231 640.184
24232 640.261
24233 640.881
24234 641.122
24235 641.815
24236 641.199
24237 641.217
24238 641.571
24239 639.512
24240 639.506
24241 639.002
24242 640.740
24243 638.698
24244 640.493
24245 638.698
24246 637.512
24247 638.215
24248 637.065
24249 636.336
24250 635.034
24251 635.933
24252 638.425
24253 638.446
24254 635.251
24255 638.337
24256 639.302
24257 638.177
24258 636.303
24259 637.389
24260 637.547
24261 641.069
24262 642.756
24263 641.622
24264 638.610
24265 639.888
24266 642.102
24267 642.855
24268 642.072
24269 642.789
24270 641.343
24271 642.789
24272 644.354
24273 642.822
24274 641.557
24275 642.898
24276 641.199
24277 639.961
24278 640.833
24279 640.892
24280 641.026
24281 641.591
24282 642.465
24283 644.279
24284 641.033
24285 644.868
24286 643.669
24287 643.062
24288 643.572
24289 644.364
24290 641.277
24291 639.135
24292 639.550
24293 639.031
24294 639.158
24295 641.299
24296 638.198
24297 637.863
24298 644.263
24299 643.177
24300 642.440
24301 641.325
24302 642.434
24303 642.004
24304 637.738
24305 636.239
24306 639.436
24307 640.609
24308 641.688
24309 641.480
24310 639.979
24311 637.974
24312 637.580
24313 638.639
24314 638.896
24315 639.557
24316 639.742
24317 636.732
24318 635.670
24319 636.173
24320 636.859
24321 639.065
24322 640.120
24323 637.902
24324 634.502
24325 638.347
24326 637.716
24327 636.308
24328 638.831
24329 635.394
24330 636.220
24331 636.795
24332 637.321
24333 637.881
24334 636.278
24335 638.484
24336 639.397
24337 641.502
24338 639.624
24339 639.684
24340 637.451
24341 636.798
24342 637.227
24343 640.297
24344 635.839
24345 637.517
24346 637.401
24347 638.270
24348 639.498
24349 642.652
24350 642.261
24351 638.468
24352 643.763
24353 641.231
24354 643.169
24355 642.665
24356 642.116
24357 643.357
24358 643.304
24359 644.209
24360 645.280
24361 645.910
24362 644.540
24363 647.751
24364 646.208
24365 644.155
24366 644.792
24367 644.961
24368 639.958
24369 640.217
24370 640.854
24371 641.043
24372 642.613
24373 643.010
24374 644.765
24375 645.539
24376 641.862
24377 643.045
24378 642.668
24379 641.818
24380 639.938
24381 642.074
24382 642.954
24383 640.567
24384 641.930
24385 642.348
24386 642.756
24387 641.300
24388 640.023
24389 641.460
24390 643.134
24391 642.188
24392 639.503
24393 639.674
24394 638.765
24395 638.811
24396 640.312
24397 639.335
24398 640.193
24399 639.627
24400 639.836
24401 640.115
24402 636.685
24403 641.012
24404 639.281
24405 638.289
24406 639.272
24407 636.726
24408 638.308
24409 637.800
24410 639.828
24411 640.162
24412 640.847
24413 640.514
24414 636.777
24415 638.716
24416 637.277
24417 639.012
24418 638.120
24419 639.551
24420 638.369
24421 640.642
24422 637.026
24423 639.206
24424 640.283
24425 636.404
24426 637.708
24427 639.719
24428 638.743
24429 636.378
24430 638.968
24431 636.092
24432 636.458
24433 637.841
24434 637.015
24435 635.595
24436 638.222
24437 635.252
24438 638.215
24439 638.423
24440 634.865
24441 635.286
24442 637.233
24443 638.774
24444 638.733
24445 638.963
24446 639.830
24447 638.612
24448 639.051
24449 638.596
24450 637.164
24451 637.293
24452 637.682
24453 635.520
24454 637.433
24455 639.813
24456 638.774
24457 640.153
24458 640.715
24459 640.951
24460 641.648
24461 640.060
24462 642.300
24463 639.105
24464 640.725
24465 636.856
24466 636.601
24467 634.895
24468 635.490
24469 636.077
24470 635.481
24471 635.258
24472 633.687
24473 633.642
24474 636.593
24475 638.219
24476 637.503
24477 636.989
24478 634.031
24479 634.952
24480 633.217
24481 636.444
24482 636.218
24483 635.549
24484 634.672
24485 636.623
24486 633.829
24487 635.288
24488 634.504
24489 635.249
24490 635.097
24491 635.282
24492 637.381
24493 635.007
24494 633.297
24495 636.070
24496 636.664
24497 633.196
24498 634.724
24499 635.672
24500 635.162
24501 633.485
24502 634.745
24503 633.953
24504 634.085
24505 635.924
24506 634.799
24507 635.436
24508 635.704
24509 638.319
24510 636.705
24511 638.354
24512 635.425
24513 636.541
24514 635.888
24515 633.056
24516 633.453
24517 631.826
24518 631.903
24519 634.702
24520 632.431
24521 632.031
24522 630.887
24523 629.433
24524 630.023
24525 630.268
24526 629.531
24527 629.401
24528 629.446
24529 629.751
24530 630.574
24531 630.475
24532 631.546
24533 635.122
24534 633.453
24535 633.956
24536 634.269
24537 634.661
24538 635.031
24539 636.387
24540 636.738
24541 635.346
24542 634.637
24543 634.762
24544 635.211
24545 636.990
24546 636.552
24547 636.172
24548 632.968
24549 635.137
24550 636.098
24551 638.926
24552 637.503
24553 638.526
24554 639.852
24555 638.727
24556 638.767
24557 638.996
24558 638.123
24559 638.562
24560 638.967
24561 638.636
24562 638.885
24563 640.444
24564 639.678
24565 639.482
24566 638.394
24567 638.243
24568 637.613
24569 637.191
24570 637.682
24571 639.158
24572 638.661
24573 640.333
24574 640.496
24575 639.629
24576 639.227
24577 640.075
24578 641.918
24579 640.101
24580 641.154
24581 639.587
24582 642.843
24583 642.088
24584 641.797
24585 642.647
24586 639.565
24587 639.422
24588 638.347
24589 642.367
24590 641.598
24591 636.763
24592 639.454
24593 639.838
24594 638.677
24595 638.458
24596 638.834
24597 638.410
24598 637.564
24599 637.836
24600 638.204
24601 637.774
24602 637.614
24603 636.839
24604 635.804
24605 637.302
24606 637.718
24607 640.319
24608 639.347
24609 639.947
24610 640.482
24611 636.884
24612 639.519
24613 640.439
24614 641.869
24615 643.620
24616 641.626
24617 641.973
24618 640.977
24619 640.613
24620 641.927
24621 642.667
24622 638.501
24623 639.030
24624 640.889
24625 638.020
24626 638.297
24627 640.745
24628 639.141
24629 638.351
24630 640.086
24631 640.690
24632 639.879
24633 640.424
24634 641.089
24635 641.486
24636 640.623
24637 641.206
24638 641.480
24639 639.924
24640 640.890
24641 639.032
24642 638.386
24643 637.894
24644 638.139
24645 637.384
24646 636.961
24647 637.817
24648 638.389
24649 636.722
24650 636.994
24651 636.398
24652 638.642
24653 639.831
24654 641.788
24655 643.229
24656 643.206
24657 641.225
24658 641.892
24659 641.811
24660 644.073
24661 644.307
24662 641.717
24663 641.069
24664 640.144
24665 642.411
24666 642.147
24667 641.129
24668 641.388
24669 641.196
24670 642.891
24671 642.469
24672 643.912
24673 643.292
24674 643.676
24675 644.110
24676 642.397
24677 644.506
24678 643.067
24679 645.608
24680 645.327
24681 644.304
24682 644.509
24683 641.484
24684 642.495
24685 642.801
24686 643.005
24687 642.755
24688 643.866
24689 641.699
24690 642.679
24691 642.980
24692 639.964
24693 642.623
24694 642.195
24695 644.091
24696 642.920
24697 644.072
24698 643.706
24699 643.566
24700 645.247
24701 643.168
24702 640.992
24703 641.873
24704 643.246
24705 643.110
24706 644.003
24707 645.760
24708 646.432
24709 646.977
24710 645.122
24711 646.508
24712 645.192
24713 647.042
24714 647.464
24715 644.191
24716 645.701
24717 646.643
24718 644.689
24719 644.549
24720 645.108
24721 642.583
24722 641.248
24723 641.578
24724 641.860
24725 639.271
24726 644.186
24727 643.795
24728 643.205
24729 642.298
24730 644.042
24731 644.571
24732 644.790
24733 646.743
24734 645.225
24735 644.918
24736 645.631
24737 645.364
24738 645.514
24739 645.107
24740 643.338
24741 646.721
24742 644.795
24743 646.508
24744 648.372
24745 647.486
24746 645.241
24747 643.277
24748 644.480
24749 644.817
24750 642.996
24751 645.013
24752 643.933
24753 642.998
24754 644.225
24755 644.226
24756 643.909
24757 642.835
24758 643.341
24759 642.452
24760 643.393
24761 644.603
24762 644.427
24763 644.883
24764 644.393
24765 644.100
24766 641.849
24767 640.295
24768 638.571
24769 639.820
24770 644.172
24771 645.254
24772 643.210
24773 645.568
24774 645.513
24775 644.976
24776 643.084
24777 642.910
24778 641.002
24779 643.196
24780 641.486
24781 638.568
24782 641.005
24783 638.108
24784 638.554
24785 639.947
24786 640.058
24787 641.298
24788 640.858
24789 639.619
24790 643.816
24791 642.360
24792 643.767
24793 644.841
24794 643.255
24795 646.674
24796 642.669
24797 643.124
24798 645.492
24799 645.603
24800 642.747
24801 644.896
24802 644.481
24803 645.130
24804 644.844
24805 642.129
24806 640.372
24807 641.997
24808 642.388
24809 642.038
24810 641.492
24811 641.946
24812 642.646
24813 641.219
24814 643.189
24815 643.427
24816 641.373
24817 641.201
24818 641.490
24819 644.488
24820 644.218
24821 645.058
24822 644.937
24823 643.524
24824 647.029
24825 646.094
24826 643.278
24827 643.272
24828 644.631
24829 644.987
24830 644.597
24831 645.753
24832 646.230
24833 647.146
24834 645.772
24835 643.597
24836 643.479
24837 644.640
24838 642.696
24839 642.256
24840 641.273
24841 639.032
24842 637.608
24843 638.981
24844 636.790
24845 635.434
24846 637.903
24847 636.403
24848 637.103
24849 637.831
24850 639.100
24851 640.165
24852 637.968
24853 638.744
24854 637.624
24855 640.264
24856 638.946
24857 642.163
24858 644.399
24859 642.219
24860 641.759
24861 641.155
24862 645.185
24863 642.396
24864 641.532
24865 640.691
24866 639.530
24867 640.313
24868 639.062
24869 640.046
24870 641.764
24871 642.554
24872 642.099
24873 643.134
24874 645.983
24875 642.750
24876 643.320
24877 644.681
24878 643.401
24879 640.891
24880 642.766
24881 642.536
24882 641.955
24883 640.571
24884 638.939
24885 637.593
24886 641.852
24887 642.263
24888 640.001
24889 639.091
24890 639.905
24891 639.279
24892 645.043
24893 642.534
24894 640.576
24895 637.884
24896 641.167
24897 642.651
24898 643.672
24899 642.631
24900 643.856
24901 643.173
24902 640.211
24903 643.328
24904 642.779
24905 644.278
24906 645.300
24907 645.726
24908 645.264
24909 644.747
24910 642.897
24911 644.702
24912 641.582
24913 644.089
24914 642.804
24915 639.567
24916 640.798
24917 640.902
24918 641.489
24919 638.764
24920 639.513
24921 641.325
24922 642.097
24923 639.262
24924 638.474
24925 637.208
24926 638.466
24927 636.576
24928 638.885
24929 638.561
24930 640.568
24931 641.650
24932 642.945
24933 643.058
24934 642.544
24935 641.384
24936 641.622
24937 644.358
24938 640.099
24939 643.046
24940 643.387
24941 644.275
24942 641.530
24943 639.690
24944 640.403
24945 639.309
24946 639.506
24947 638.889
24948 640.108
24949 638.981
24950 637.044
24951 637.468
24952 636.703
24953 635.825
24954 632.742
24955 635.660
24956 634.710
24957 635.006
24958 637.880
24959 636.160
24960 632.900
24961 631.354
24962 632.124
24963 631.894
24964 631.067
24965 630.780
24966 632.785
24967 633.069
24968 631.873
24969 630.756
24970 628.160
24971 627.911
24972 627.466
24973 629.664
24974 630.447
24975 629.429
24976 629.657
24977 626.297
24978 629.330
24979 625.597
24980 627.895
24981 628.213
24982 630.362
24983 630.433
24984 633.055
24985 633.111
24986 633.166
24987 631.436
24988 629.630
24989 630.382
24990 628.626
24991 631.604
24992 629.300
24993 630.084
24994 630.862
24995 627.554
24996 630.395
24997 631.450
24998 628.823
24999 631.961
25000 631.929
25001 632.246
25002 632.199
25003 633.301
25004 630.701
25005 631.885
25006 629.494
25007 631.211
25008 629.687
25009 629.317
25010 626.727
25011 628.398
25012 626.751
25013 625.034
25014 627.709
25015 629.178
25016 627.723
25017 627.384
25018 629.233
25019 630.210
25020 629.090
25021 632.175
25022 627.699
25023 630.652
25024 630.051
25025 629.427
25026 627.415
25027 628.042
25028 627.904
25029 627.784
25030 630.548
25031 623.591
25032 626.244
25033 627.575
25034 626.636
25035 625.548
25036 625.965
25037 627.210
25038 628.388
25039 627.798
25040 627.266
25041 627.532
25042 628.721
25043 628.858
25044 629.958
25045 630.729
25046 631.727
25047 635.765
25048 632.925
25049 631.206
25050 631.969
25051 632.248
25052 630.040
25053 630.047
25054 632.835
25055 632.181
25056 630.529
25057 631.615
25058 629.830
25059 628.154
25060 628.575
25061 630.080
25062 627.911
25063 627.615
25064 624.567
25065 629.180
25066 628.395
25067 625.445
25068 627.665
25069 624.713
25070 626.089
25071 624.757
25072 625.880
25073 625.272
25074 626.469
25075 625.285
25076 624.052
25077 621.730
25078 620.216
25079 621.394
25080 623.014
25081 621.389
25082 623.923
25083 623.303
25084 622.132
25085 623.346
25086 623.696
25087 621.652
25088 622.635
25089 620.923
25090 624.687
25091 622.919
25092 622.595
25093 623.276
25094 624.473
25095 620.843
25096 624.499
25097 624.061
25098 625.136
25099 627.127
25100 627.793
25101 626.634
25102 627.689
25103 625.171
25104 627.711
25105 622.502
25106 625.032
25107 626.535
25108 624.354
25109 622.935
25110 624.896
25111 626.066
25112 622.661
25113 622.988
25114 619.731
25115 623.276
25116 623.987
25117 623.120
25118 621.378
25119 618.730
25120 622.735
25121 620.622
25122 622.657
25123 621.215
25124 621.899
25125 619.778
25126 622.742
25127 622.558
25128 621.620
25129 623.033
25130 621.104
25131 618.116
25132 617.139
25133 616.532
25134 617.114
25135 616.092
25136 619.193
25137 617.243
25138 620.454
25139 619.597
25140 619.301
25141 620.648
25142 622.628
25143 622.287
25144 619.375
25145 618.311
25146 615.720
25147 618.895
25148 617.368
25149 615.955
25150 616.616
25151 618.425
25152 616.954
25153 616.363
25154 618.053
25155 619.712
25156 619.115
25157 616.196
25158 619.781
25159 617.441
25160 616.724
25161 616.292
25162 614.839
25163 615.390
25164 613.133
25165 613.444
25166 613.740
25167 616.903
25168 617.255
25169 616.090
25170 615.928
25171 614.755
25172 618.324
25173 617.329
25174 620.050
25175 617.382
25176 618.573
25177 616.927
25178 617.253
25179 616.214
25180 618.005
25181 617.613
25182 615.579
25183 614.018
25184 614.892
25185 614.264
25186 616.385
25187 615.932
25188 617.359
25189 616.957
25190 615.306
25191 611.274
25192 612.693
25193 613.184
25194 614.443
25195 614.603
25196 613.910
25197 614.581
25198 613.738
25199 615.110
25200 613.735
25201 616.149
25202 615.732
25203 615.262
25204 616.559
25205 619.635
25206 618.010
25207 616.942
25208 618.617
25209 618.948
25210 619.477
25211 617.088
25212 616.356
25213 620.476
25214 619.218
25215 618.459
25216 620.325
25217 622.184
25218 620.739
25219 624.088
25220 619.500
25221 621.303
25222 621.620
25223 622.626
25224 623.742
25225 624.366
25226 624.373
25227 624.479
25228 623.053
25229 622.720
25230 623.219
25231 623.676
25232 625.736
25233 623.565
25234 625.189
25235 624.333
25236 626.807
25237 628.669
25238 628.144
25239 627.943
25240 627.031
25241 627.202
25242 627.178
25243 627.769
25244 625.435
25245 627.175
25246 626.767
25247 629.730
25248 629.213
25249 625.231
25250 627.073
25251 627.798
25252 630.258
25253 629.240
25254 629.525
25255 631.370
25256 630.664
25257 627.869
25258 627.094
25259 626.303
25260 621.838
25261 624.204
25262 623.994
25263 622.785
25264 626.035
25265 626.028
25266 628.935
25267 626.448
25268 627.307
25269 627.678
25270 625.859
25271 626.460
25272 628.445
25273 626.516
25274 626.653
25275 625.171
25276 624.567
25277 626.879
25278 626.528
25279 628.965
25280 625.571
25281 626.079
25282 627.487
25283 626.554
25284 626.483
25285 625.576
25286 624.808
25287 626.711
25288 627.644
25289 626.738
25290 628.180
25291 626.463
25292 626.596
25293 625.842
25294 629.525
25295 631.119
25296 629.547
25297 631.034
25298 635.034
25299 635.660
25300 634.976
25301 636.587
25302 634.591
25303 633.515
25304 634.929
25305 634.955
25306 635.370
25307 634.747
25308 633.183
25309 632.492
25310 632.222
25311 632.217
25312 631.979
25313 632.183
25314 631.669
25315 632.117
25316 632.202
25317 632.729
25318 632.178
25319 631.730
25320 634.217
25321 631.841
25322 631.676
25323 634.581
25324 632.674
25325 636.994
25326 636.385
25327 636.753
25328 635.538
25329 635.016
25330 631.749
25331 631.962
25332 632.305
25333 633.009
25334 632.336
25335 633.219
25336 636.144
25337 634.856
25338 632.575
25339 633.229
25340 633.247
25341 632.255
25342 634.938
25343 632.505
25344 632.756
25345 632.553
25346 634.399
25347 630.412
25348 629.796
25349 629.582
25350 628.249
25351 629.413
25352 628.735
25353 629.282
25354 625.758
25355 628.430
25356 627.357
25357 626.850
25358 627.543
25359 629.356
25360 628.629
25361 628.168
25362 627.720
25363 627.252
25364 631.046
25365 632.429
25366 634.275
25367 630.891
25368 635.161
25369 634.100
25370 633.371
25371 632.056
25372 631.184
25373 631.994
25374 631.444
25375 630.162
25376 630.795
25377 628.134
25378 628.981
25379 626.543
25380 627.851
25381 628.166
25382 624.963
25383 628.132
25384 628.159
25385 624.587
25386 626.294
25387 627.304
25388 625.955
25389 626.533
25390 627.963
25391 628.063
25392 628.812
25393 631.313
25394 631.909
25395 632.530
25396 632.723
25397 632.867
25398 632.491
25399 632.434
25400 631.595
25401 634.148
25402 633.612
25403 635.101
25404 634.626
25405 633.451
25406 631.788
25407 633.262
25408 635.235
25409 634.631
25410 637.261
25411 634.518
25412 634.611
25413 636.620
25414 635.771
25415 636.363
25416 633.884
25417 631.734
25418 632.698
25419 635.602
25420 633.910
25421 632.188
25422 630.492
25423 632.011
25424 631.092
25425 631.213
25426 632.684
25427 634.049
25428 629.887
25429 631.656
25430 633.409
25431 635.927
25432 633.971
25433 635.981
25434 635.307
25435 634.791
25436 632.759
25437 632.285
25438 632.537
25439 634.845
25440 637.079
25441 636.701
25442 635.823
25443 638.825
25444 636.989
25445 637.907
25446 638.031
25447 636.357
25448 638.406
25449 640.146
25450 636.251
25451 638.151
25452 636.577
25453 638.019
25454 641.897
25455 640.881
25456 643.407
25457 642.774
25458 642.352
25459 641.769
25460 643.031
25461 639.762
25462 639.743
25463 640.818
25464 642.224
25465 644.406
25466 644.003
25467 643.524
25468 643.035
25469 643.336
25470 645.756
25471 646.035
25472 647.423
25473 647.087
25474 644.906
25475 643.157
25476 643.792
25477 640.983
25478 639.128
25479 638.759
25480 636.352
25481 642.208
25482 638.784
25483 638.488
25484 636.531
25485 638.065
25486 637.950
25487 636.956
25488 635.497
25489 636.217
25490 637.071
25491 636.273
25492 635.482
25493 634.635
25494 635.412
25495 631.954
25496 635.629
25497 635.355
25498 637.138
25499 636.217
25500 637.872
25501 635.424
25502 636.030
25503 634.674
25504 635.284
25505 634.783
25506 637.257
25507 637.988
25508 639.431
25509 642.115
25510 643.449
25511 638.498
25512 642.466
25513 642.331
25514 640.456
25515 642.148
25516 641.613
25517 640.550
25518 641.160
25519 640.470
25520 640.098
25521 640.129
25522 640.179
25523 640.650
25524 638.953
25525 644.739
25526 642.869
25527 643.657
25528 643.604
25529 643.906
25530 643.154
25531 642.002
25532 642.437
25533 641.335
25534 643.965
25535 641.007
25536 638.212
25537 640.467
25538 639.020
25539 638.451
25540 635.397
25541 635.106
25542 640.379
25543 637.488
25544 636.346
25545 633.851
25546 632.692
25547 630.947
25548 632.988
25549 636.593
25550 634.788
25551 634.791
25552 632.113
25553 633.951
25554 635.312
25555 639.517
25556 638.834
25557 639.065
25558 638.031
25559 637.490
25560 638.592
25561 637.749
25562 638.167
25563 638.370
25564 638.467
25565 638.579
25566 637.061
25567 636.015
25568 639.810
25569 636.238
25570 637.798
25571 635.540
25572 638.164
25573 637.074
25574 637.400
25575 637.176
25576 640.014
25577 636.787
25578 635.835
25579 633.968
25580 634.140
25581 635.700
25582 636.888
25583 633.405
25584 633.413
25585 633.717
25586 631.256
25587 632.511
25588 633.443
25589 631.540
25590 633.730
25591 634.705
25592 633.236
25593 631.637
25594 630.073
25595 631.887
25596 632.278
25597 627.743
25598 629.543
25599 628.690
25600 631.473
25601 630.311
25602 630.068
25603 631.885
25604 629.149
25605 631.103
25606 628.390
25607 628.254
25608 629.948
25609 629.903
25610 629.537
25611 627.777
25612 628.739
25613 629.552
25614 629.072
25615 630.406
25616 627.946
25617 629.289
25618 626.589
25619 626.900
25620 627.891
25621 626.722
25622 627.747
25623 629.104
25624 628.557
25625 626.612
25626 628.504
25627 628.974
25628 629.367
25629 632.162
25630 632.035
25631 632.162
25632 632.099
25633 629.761
25634 634.458
25635 632.377
25636 634.918
25637 632.166
25638 632.358
25639 633.298
25640 634.973
25641 632.821
25642 631.230
25643 635.313
25644 634.792
25645 632.873
25646 636.320
25647 636.093
25648 640.142
25649 640.114
25650 639.089
25651 638.070
25652 639.115
25653 636.470
25654 637.035
25655 636.992
25656 637.263
25657 637.166
25658 638.061
25659 634.922
25660 635.316
25661 639.504
25662 640.417
25663 638.043
25664 635.353
25665 637.527
25666 636.388
25667 636.029
25668 639.621
25669 639.657
25670 635.396
25671 638.873
25672 636.631
25673 635.693
25674 635.379
25675 634.779
25676 636.933
25677 637.553
25678 636.766
25679 634.173
25680 638.858
25681 637.344
25682 638.591
25683 635.580
25684 636.396
25685 636.642
25686 637.880
25687 636.601
25688 638.202
25689 636.251
25690 634.326
25691 638.682
25692 637.416
25693 638.460
25694 638.475
25695 638.221
25696 637.737
25697 638.196
25698 638.679
25699 639.256
25700 641.167
25701 639.881
25702 643.140
25703 644.600
25704 647.095
25705 644.487
25706 646.604
25707 646.468
25708 646.229
25709 642.558
25710 644.197
25711 646.363
25712 644.660
25713 642.184
25714 644.612
25715 643.976
25716 644.709
25717 643.344
25718 643.884
25719 642.496
25720 642.432
25721 642.470
25722 643.359
25723 644.985
25724 645.142
25725 645.977
25726 645.482
25727 642.708
25728 642.203
25729 643.241
25730 641.518
25731 643.070
25732 641.721
25733 638.765
25734 638.225
25735 641.475
25736 639.236
25737 642.650
25738 642.119
25739 641.523
25740 641.984
25741 642.759
25742 640.949
25743 641.355
25744 640.140
25745 641.807
25746 638.814
25747 640.431
25748 641.905
25749 640.474
25750 644.478
25751 643.011
25752 640.852
25753 640.408
25754 640.519
25755 642.060
25756 643.817
25757 645.716
25758 647.342
25759 649.568
25760 647.057
25761 648.152
25762 650.406
25763 646.097
25764 645.405
25765 645.998
25766 648.425
25767 646.343
25768 646.268
25769 647.641
25770 644.673
25771 645.291
25772 644.329
25773 642.811
25774 642.203
25775 643.858
25776 642.876
25777 644.740
25778 643.720
25779 644.517
25780 645.023
25781 645.375
25782 643.232
25783 641.349
25784 642.706
25785 641.745
25786 641.094
25787 638.168
25788 639.670
25789 638.052
25790 637.862
25791 639.388
25792 637.568
25793 633.866
25794 636.383
25795 638.813
25796 638.631
25797 638.565
25798 640.570
25799 637.527
25800 639.001
25801 639.304
25802 638.802
25803 642.690
25804 642.420
25805 643.472
25806 644.866
25807 641.706
25808 642.290
25809 642.055
25810 642.829
25811 642.645
25812 642.621
25813 642.103
25814 641.620
25815 642.361
25816 645.176
25817 644.959
25818 646.059
25819 644.151
25820 644.073
25821 643.152
25822 639.218
25823 641.628
25824 643.648
25825 639.109
25826 642.243
25827 641.394
25828 641.736
25829 642.040
25830 641.634
25831 640.307
25832 642.195
25833 644.721
25834 643.348
25835 644.031
25836 643.254
25837 644.086
25838 644.334
25839 644.720
25840 644.346
25841 641.628
25842 643.756
25843 642.499
25844 641.946
25845 642.801
25846 639.264
25847 641.901
25848 639.076
25849 641.424
25850 639.987
25851 641.818
25852 642.065
25853 642.744
25854 642.342
25855 641.467
25856 641.901
25857 643.527
25858 644.964
25859 642.487
25860 645.237
25861 642.042
25862 642.649
25863 641.001
25864 643.304
25865 644.667
25866 643.649
25867 646.546
25868 640.458
25869 642.706
25870 644.844
25871 639.582
25872 639.375
25873 640.064
25874 642.048
25875 641.561
25876 641.411
25877 642.205
25878 642.586
25879 644.013
25880 642.851
25881 637.850
25882 639.717
25883 640.391
25884 638.545
25885 640.274
25886 639.288
25887 640.922
25888 639.785
25889 641.213
25890 639.171
25891 643.915
25892 643.330
25893 642.403
25894 642.217
25895 641.460
25896 644.446
25897 644.216
25898 643.066
25899 642.274
25900 643.057
25901 640.968
25902 639.245
25903 638.389
25904 639.018
25905 640.536
25906 641.777
25907 642.260
25908 644.825
25909 642.192
25910 639.699
25911 640.761
25912 638.587
25913 642.083
25914 637.947
25915 639.017
25916 636.493
25917 638.932
25918 640.151
25919 640.880
25920 637.792
25921 638.352
25922 640.624
25923 641.416
25924 638.458
25925 635.456
25926 634.236
25927 634.138
25928 635.206
25929 629.939
25930 631.238
25931 632.227
25932 633.295
25933 633.668
25934 633.083
25935 633.135
25936 631.815
25937 634.102
25938 634.771
25939 634.051
25940 633.629
25941 634.836
25942 633.469
25943 635.582
25944 633.368
25945 634.171
25946 631.177
25947 632.682
25948 631.897
25949 631.292
25950 630.096
25951 631.183
25952 627.711
25953 627.549
25954 627.652
25955 628.622
25956 628.758
25957 630.970
25958 631.449
25959 630.757
25960 632.969
25961 632.793
25962 631.747
25963 629.721
25964 630.689
25965 631.267
25966 631.557
25967 629.758
25968 633.369
25969 633.523
25970 631.300
25971 632.791
25972 633.881
25973 632.127
25974 629.770
25975 628.879
25976 625.341
25977 626.276
25978 628.033
25979 628.251
25980 624.314
25981 625.697
25982 624.492
25983 625.353
25984 624.094
25985 621.045
25986 620.079
25987 624.427
25988 624.320
25989 624.007
25990 624.583
25991 625.581
25992 627.464
25993 626.181
25994 627.758
25995 627.005
25996 626.391
25997 626.921
25998 627.185
25999 626.577
26000 625.557
26001 625.299
26002 623.012
26003 624.477
26004 622.345
26005 622.568
26006 624.355
26007 626.153
26008 627.645
26009 628.795
26010 625.482
26011 625.642
26012 626.084
26013 623.382
26014 627.685
26015 629.849
26016 628.937
26017 629.160
26018 630.651
26019 629.189
26020 630.691
26021 632.107
26022 634.881
26023 632.042
26024 632.567
26025 631.185
26026 630.348
26027 632.672
26028 631.890
26029 634.102
26030 632.163
26031 633.765
26032 633.502
26033 631.376
26034 632.848
26035 634.982
26036 635.164
26037 636.145
26038 636.819
26039 634.995
26040 634.194
26041 631.259
26042 632.773
26043 631.977
26044 633.493
26045 629.639
26046 633.209
26047 632.035
26048 629.370
26049 629.579
26050 628.829
26051 627.820
26052 628.754
26053 629.173
26054 631.773
26055 634.141
26056 629.838
26057 630.802
26058 629.216
26059 631.157
26060 631.166
26061 630.791
26062 627.110
26063 626.702
26064 628.460
26065 629.846
26066 630.958
26067 628.225
26068 630.671
26069 628.672
26070 632.394
26071 629.818
26072 634.635
26073 632.261
26074 632.925
26075 634.631
26076 632.256
26077 630.597
26078 632.145
26079 633.373
26080 633.450
26081 634.471
26082 636.247
26083 636.087
26084 633.138
26085 633.610
26086 632.467
26087 634.644
26088 633.549
26089 636.492
26090 635.335
26091 635.781
26092 630.915
26093 628.225
26094 629.096
26095 626.993
26096 627.877
26097 630.616
26098 628.500
26099 625.881
26100 626.357
26101 625.618
26102 627.002
26103 628.518
26104 631.892
26105 628.156
26106 631.053
26107 628.984
26108 630.968
26109 628.579
26110 627.812
26111 625.594
26112 625.750
26113 625.624
26114 627.418
26115 628.613
26116 626.156
26117 626.760
26118 627.087
26119 628.356
26120 627.106
26121 630.457
26122 630.151
26123 627.534
26124 626.593
26125 627.964
26126 629.017
26127 625.215
26128 632.326
26129 629.143
26130 630.077
26131 628.518
26132 628.438
26133 629.127
26134 629.567
26135 631.880
26136 633.673
26137 631.566
26138 633.163
26139 633.513
26140 633.981
26141 631.230
26142 632.171
26143 632.211
26144 633.829
26145 632.559
26146 635.070
26147 633.503
26148 631.288
26149 632.015
26150 631.340
26151 629.628
26152 631.314
26153 629.995
26154 631.631
26155 632.894
26156 633.918
26157 636.531
26158 634.915
26159 634.611
26160 634.525
26161 634.319
26162 638.026
26163 637.161
26164 638.437
26165 641.860
26166 642.025
26167 641.931
26168 643.506
26169 642.421
26170 643.220
26171 641.989
26172 641.428
26173 640.324
26174 641.394
26175 643.976
26176 643.203
26177 643.972
26178 643.327
26179 646.141
26180 642.308
26181 643.701
26182 641.901
26183 640.592
26184 643.018
26185 641.858
26186 641.975
26187 641.841
26188 642.898
26189 640.644
26190 643.215
26191 641.588
26192 641.564
26193 640.944
26194 640.761
26195 642.329
26196 641.324
26197 642.211
26198 642.387
26199 644.364
26200 644.499
26201 639.429
26202 641.932
26203 639.830
26204 641.636
26205 639.739
26206 641.538
26207 642.288
26208 639.634
26209 639.482
26210 639.645
26211 641.080
26212 643.104
26213 643.428
26214 640.846
26215 641.298
26216 643.331
26217 642.800
26218 642.498
26219 644.385
26220 644.540
26221 644.019
26222 644.708
26223 645.871
26224 646.380
26225 646.640
26226 647.091
26227 644.925
26228 643.725
26229 643.435
26230 646.673
26231 642.395
26232 644.290
26233 642.158
26234 643.165
26235 642.248
26236 642.713
26237 645.528
26238 647.606
26239 643.987
26240 646.217
26241 645.952
26242 644.940
26243 644.426
26244 643.179
26245 642.310
26246 642.420
26247 643.979
26248 642.195
26249 641.168
26250 642.697
26251 640.202
26252 641.179
26253 642.152
26254 642.405
26255 641.312
26256 639.788
26257 638.762
26258 641.699
26259 639.614
26260 637.712
26261 638.849
26262 636.492
26263 635.930
26264 637.058
26265 639.614
26266 637.167
26267 638.164
26268 641.406
26269 638.809
26270 637.855
26271 636.288
26272 637.099
26273 636.696
26274 636.597
26275 637.064
26276 639.001
26277 640.182
26278 640.391
26279 639.531
26280 640.298
26281 642.768
26282 639.576
26283 641.916
26284 642.470
26285 640.244
26286 644.417
26287 644.014
26288 641.672
26289 642.638
26290 643.567
26291 641.497
26292 640.971
26293 642.555
26294 645.018
26295 641.694
26296 637.901
26297 638.616
26298 639.426
26299 638.202
26300 639.938
26301 638.318
26302 641.309
26303 643.825
26304 639.406
26305 638.496
26306 641.023
26307 641.015
26308 642.004
26309 644.173
26310 640.700
26311 639.545
26312 639.806
26313 637.371
26314 640.325
26315 638.434
26316 641.280
26317 637.735
26318 642.971
26319 640.430
26320 642.551
26321 640.978
26322 642.030
26323 641.545
26324 640.474
26325 637.157
26326 637.692
26327 637.083
26328 638.171
26329 636.113
26330 636.947
26331 637.611
26332 637.784
26333 633.313
26334 634.339
26335 631.027
26336 633.683
26337 635.656
26338 636.349
26339 634.032
26340 633.589
26341 632.098
26342 633.390
26343 634.894
26344 632.962
26345 634.844
26346 633.364
26347 634.709
26348 635.491
26349 635.763
26350 638.441
26351 638.779
26352 637.372
26353 640.084
26354 638.040
26355 641.109
26356 639.125
26357 635.616
26358 638.716
26359 637.830
26360 639.336
26361 637.086
26362 639.379
26363 640.009
26364 642.357
26365 639.113
26366 640.529
26367 642.325
26368 641.167
26369 640.569
26370 644.907
26371 643.604
26372 644.304
26373 641.481
26374 642.844
26375 641.220
26376 637.842
26377 640.331
26378 639.759
26379 639.864
26380 639.520
26381 639.523
26382 639.665
26383 640.509
26384 641.213
26385 642.938
26386 643.347
26387 643.045
26388 643.398
26389 643.401
26390 643.496
26391 642.296
26392 642.835
26393 642.134
26394 642.519
26395 644.919
26396 645.247
26397 643.719
26398 641.019
26399 643.186
26400 642.696
26401 641.972
26402 644.607
26403 646.182
26404 640.993
26405 641.700
26406 643.057
26407 642.340
26408 642.640
26409 644.272
26410 643.647
26411 639.950
26412 642.521
26413 644.347
26414 641.605
26415 639.862
26416 641.407
26417 642.492
26418 642.491
26419 643.164
26420 641.487
26421 643.672
26422 642.084
26423 643.065
26424 643.955
26425 644.987
26426 645.848
26427 640.688
26428 640.999
26429 641.433
26430 638.284
26431 638.506
26432 636.983
26433 635.535
26434 637.855
26435 638.123
26436 635.510
26437 638.904
26438 638.577
26439 638.245
26440 638.257
26441 637.936
26442 636.066
26443 637.601
26444 637.781
26445 634.502
26446 637.534
26447 636.225
26448 637.004
26449 637.050
26450 635.854
26451 639.706
26452 638.388
26453 638.541
26454 639.786
26455 640.258
26456 639.064
26457 641.064
26458 639.046
26459 641.383
26460 637.448
26461 637.049
26462 640.616
26463 638.004
26464 635.854
26465 637.609
26466 641.286
26467 638.393
26468 639.322
26469 638.497
26470 637.697
26471 637.739
26472 638.637
26473 636.503
26474 634.895
26475 636.772
26476 636.245
26477 636.783
26478 636.403
26479 637.675
26480 636.892
26481 637.100
26482 635.989
26483 635.190
26484 634.848
26485 636.859
26486 638.370
26487 636.083
26488 637.097
26489 637.850
26490 639.363
26491 639.819
26492 638.840
26493 636.730
26494 638.057
26495 640.022
26496 635.806
26497 637.719
26498 638.589
26499 638.079
26500 638.634
26501 638.835
26502 638.326
26503 638.844
26504 636.935
26505 639.447
26506 637.317
26507 640.715
26508 642.064
26509 641.336
26510 639.928
26511 642.146
26512 639.068
26513 641.144
26514 639.095
26515 639.757
26516 639.216
26517 639.977
26518 641.950
26519 637.542
26520 639.537
26521 640.093
26522 638.731
26523 639.750
26524 639.703
26525 638.629
26526 640.296
26527 639.887
26528 643.499
26529 643.610
26530 641.387
26531 643.458
26532 640.637
26533 641.340
26534 641.884
26535 640.628
26536 638.671
26537 640.648
26538 641.145
26539 640.594
26540 641.155
26541 640.689
26542 639.374
26543 636.280
26544 638.192
26545 639.592
26546 639.702
26547 641.180
26548 639.582
26549 637.282
26550 640.258
26551 639.569
26552 638.388
26553 639.767
26554 640.722
26555 642.167
26556 638.681
26557 638.384
26558 637.233
26559 638.238
26560 639.556
26561 639.324
26562 636.396
26563 637.880
26564 636.605
26565 635.551
26566 634.301
26567 633.781
26568 635.856
26569 635.843
26570 633.443
26571 633.506
26572 634.700
26573 634.990
26574 631.741
26575 632.870
26576 634.613
26577 635.550
26578 635.292
26579 633.738
26580 631.418
26581 634.024
26582 633.646
26583 632.029
26584 632.604
26585 634.280
26586 634.636
26587 632.550
26588 631.352
26589 631.569
26590 632.415
26591 628.645
26592 627.869
26593 626.908
26594 623.106
26595 625.070
26596 623.590
26597 622.600
26598 622.064
26599 622.473
26600 620.430
26601 618.537
26602 616.803
26603 618.083
26604 616.982
26605 617.864
26606 621.229
26607 618.756
26608 619.690
26609 621.752
26610 620.888
26611 622.039
26612 620.190
26613 622.058
26614 623.517
26615 624.666
26616 624.329
26617 625.902
26618 625.456
26619 627.346
26620 624.640
26621 625.882
26622 628.326
26623 626.668
26624 626.182
26625 629.190
26626 628.755
26627 628.801
26628 625.619
26629 626.560
26630 627.085
26631 629.578
26632 630.108
26633 629.149
26634 634.082
26635 630.998
26636 630.003
26637 631.136
26638 631.355
26639 630.177
26640 631.413
26641 628.289
26642 625.851
26643 628.113
26644 628.936
26645 629.541
26646 628.774
26647 629.662
26648 629.152
26649 628.017
26650 632.005
26651 631.860
26652 627.052
26653 631.408
26654 633.043
26655 632.939
26656 629.869
26657 629.105
26658 628.164
26659 629.509
26660 628.439
26661 627.182
26662 627.505
26663 623.892
26664 629.073
26665 626.430
26666 627.726
26667 627.099
26668 625.507
26669 628.003
26670 626.415
26671 624.876
26672 623.339
26673 625.092
26674 622.345
26675 624.655
26676 625.766
26677 624.521
26678 625.363
26679 622.320
26680 623.728
26681 624.995
26682 624.617
26683 624.589
26684 624.052
26685 624.684
26686 626.173
26687 626.079
26688 626.369
26689 624.621
26690 626.757
26691 625.189
26692 625.293
26693 629.733
26694 629.354
26695 631.005
26696 630.631
26697 630.514
26698 628.660
26699 626.377
26700 630.322
26701 629.995
26702 629.585
26703 632.083
26704 628.938
26705 630.413
26706 626.427
26707 628.822
26708 629.640
26709 628.360
26710 628.633
26711 629.178
26712 629.508
26713 631.389
26714 630.912
26715 630.352
26716 634.553
26717 634.031
26718 632.964
26719 629.426
26720 628.100
26721 627.555
26722 629.044
26723 629.219
26724 628.884
26725 630.156
26726 629.494
26727 630.055
26728 630.641
26729 630.224
26730 629.495
26731 632.200
26732 631.564
26733 631.459
26734 629.577
26735 632.642
26736 631.061
26737 629.526
26738 630.049
26739 627.232
26740 628.365
26741 631.416
26742 630.804
26743 631.688
26744 631.989
26745 634.034
26746 633.777
26747 634.669
26748 636.148
26749 633.424
26750 634.150
26751 635.307
26752 633.586
26753 634.305
26754 635.531
26755 637.514
26756 637.620
26757 637.866
26758 635.617
26759 637.936
26760 639.956
26761 639.654
26762 639.728
26763 638.568
26764 641.165
26765 639.913
26766 639.733
26767 640.923
26768 636.553
26769 642.271
26770 638.058
26771 640.317
26772 638.160
26773 639.564
26774 641.131
26775 638.982
26776 642.172
26777 640.795
26778 640.789
26779 638.568
26780 638.166
26781 640.794
26782 638.184
26783 639.406
26784 640.361
26785 643.219
26786 641.048
26787 644.013
26788 642.023
26789 641.234
26790 640.869
26791 639.574
26792 641.343
26793 638.892
26794 638.613
26795 639.664
26796 638.084
26797 639.960
26798 642.483
26799 642.967
26800 641.482
26801 641.440
26802 641.103
26803 644.567
26804 642.578
26805 641.002
26806 641.702
26807 640.665
26808 642.025
26809 640.552
26810 641.621
26811 641.323
26812 636.810
26813 639.184
26814 637.122
26815 636.019
26816 637.533
26817 637.517
26818 637.591
26819 640.583
26820 638.971
26821 638.816
26822 638.820
26823 639.029
26824 638.614
26825 636.629
26826 637.928
26827 638.707
26828 636.532
26829 636.941
26830 636.294
26831 636.521
26832 635.464
26833 635.290
26834 634.760
26835 638.002
26836 635.351
26837 635.516
26838 637.619
26839 636.514
26840 637.323
26841 637.162
26842 638.776
26843 639.872
26844 640.153
26845 641.143
26846 637.188
26847 636.769
26848 637.041
26849 638.611
26850 639.675
26851 639.558
26852 638.559
26853 638.299
26854 639.074
26855 635.987
26856 639.785
26857 636.048
26858 635.790
26859 637.704
26860 638.343
26861 639.774
26862 639.401
26863 641.088
26864 640.929
26865 639.322
26866 640.640
26867 641.028
26868 642.757
26869 641.132
26870 638.008
26871 641.691
26872 641.629
26873 640.607
26874 639.642
26875 642.266
26876 643.319
26877 642.282
26878 644.936
26879 644.580
26880 644.051
26881 642.749
26882 645.047
26883 644.827
26884 643.920
26885 646.225
26886 647.465
26887 645.588
26888 645.553
26889 644.399
26890 640.537
26891 641.152
26892 638.894
26893 640.938
26894 640.680
26895 640.727
26896 640.878
26897 642.562
26898 641.577
26899 643.617
26900 641.289
26901 639.163
26902 641.324
26903 642.078
26904 641.851
26905 641.759
26906 640.990
26907 640.316
26908 642.638
26909 642.713
26910 642.234
26911 644.066
26912 641.412
26913 640.432
26914 642.357
26915 641.702
26916 643.044
26917 641.672
26918 642.291
26919 640.699
26920 639.098
26921 637.492
26922 637.710
26923 638.379
26924 637.264
26925 636.738
26926 639.666
26927 640.802
26928 639.029
26929 641.213
26930 638.995
26931 638.201
26932 640.026
26933 639.511
26934 636.547
26935 638.547
26936 636.870
26937 637.331
26938 636.192
26939 635.263
26940 636.068
26941 635.828
26942 634.848
26943 635.482
26944 635.337
26945 634.981
26946 635.651
26947 634.842
26948 635.415
26949 637.316
26950 635.603
26951 634.643
26952 634.831
26953 635.107
26954 631.808
26955 633.785
26956 634.243
26957 633.554
26958 634.938
26959 632.937
26960 636.538
26961 635.223
26962 635.399
26963 634.520
26964 634.042
26965 633.187
26966 631.759
26967 629.794
26968 628.201
26969 628.872
26970 629.689
26971 627.987
26972 627.590
26973 631.200
26974 631.950
26975 632.525
26976 635.089
26977 632.449
26978 631.120
26979 630.192
26980 630.529
26981 633.576
26982 631.050
26983 632.615
26984 633.806
26985 636.551
26986 636.348
26987 639.734
26988 637.048
26989 637.311
26990 637.750
26991 637.559
26992 633.839
26993 634.853
26994 634.923
26995 633.556
26996 634.651
26997 634.491
26998 633.566
26999 634.690
27000 636.029
27001 634.713
27002 630.687
27003 632.144
27004 632.726
27005 630.170
27006 630.436
27007 628.060
27008 630.873
27009 630.018
27010 628.630
27011 631.172
27012 628.809
27013 627.058
27014 627.788
27015 627.964
27016 628.187
27017 627.807
27018 628.985
27019 628.669
27020 629.548
27021 631.319
27022 635.796
27023 631.901
27024 634.325
27025 634.728
27026 636.616
27027 634.746
27028 633.994
27029 634.599
27030 634.113
27031 634.779
27032 636.774
27033 634.968
27034 633.148
27035 635.669
27036 635.232
27037 636.842
27038 637.048
27039 633.797
27040 635.749
27041 636.131
27042 635.885
27043 633.564
27044 631.432
27045 631.943
27046 635.181
27047 634.335
27048 631.348
27049 628.468
27050 630.713
27051 631.294
27052 629.962
27053 628.315
27054 628.362
27055 628.160
27056 630.766
27057 629.854
27058 628.925
27059 632.076
27060 632.354
27061 634.225
27062 634.475
27063 631.614
27064 633.880
27065 635.261
27066 636.444
27067 636.675
27068 637.712
27069 637.163
27070 632.435
27071 631.076
27072 633.022
27073 630.421
27074 631.331
27075 632.199
27076 634.725
27077 635.833
27078 636.397
27079 633.969
27080 635.097
27081 636.350
27082 634.995
27083 635.333
27084 636.723
27085 635.671
27086 634.632
27087 634.967
27088 633.795
27089 632.182
27090 630.336
27091 628.904
27092 630.488
27093 629.600
27094 630.843
27095 631.404
27096 629.644
27097 628.687
27098 630.988
27099 630.498
27100 630.312
27101 631.204
27102 631.743
27103 630.204
27104 630.962
27105 631.558
27106 627.449
27107 627.143
27108 630.252
27109 629.082
27110 627.812
27111 629.122
27112 631.939
27113 630.634
27114 631.512
27115 629.178
27116 631.617
27117 628.509
27118 626.734
27119 628.032
27120 625.053
27121 625.438
27122 630.471
27123 630.306
27124 631.119
27125 629.562
27126 633.733
27127 633.318
27128 633.759
27129 631.689
27130 634.465
27131 633.867
27132 635.330
27133 633.332
27134 636.568
27135 635.989
27136 636.730
27137 637.997
27138 637.377
27139 633.868
27140 634.793
27141 637.187
27142 634.610
27143 636.199
27144 635.747
27145 636.118
27146 635.616
27147 636.783
27148 633.753
27149 634.548
27150 634.309
27151 633.065
27152 632.878
27153 633.491
27154 634.226
27155 636.260
27156 634.210
27157 636.275
27158 636.229
27159 635.647
27160 635.313
27161 635.622
27162 635.917
27163 636.002
27164 637.772
27165 636.939
27166 636.046
27167 636.646
27168 636.281
27169 636.292
27170 634.964
27171 634.785
27172 634.223
27173 635.020
27174 638.322
27175 638.480
27176 637.600
27177 634.935
27178 634.856
27179 635.711
27180 635.960
27181 637.076
27182 639.126
27183 638.787
27184 635.476
27185 636.407
27186 636.916
27187 638.601
27188 642.812
27189 642.824
27190 647.408
27191 645.833
27192 646.233
27193 641.481
27194 641.740
27195 642.218
27196 639.814
27197 642.870
27198 641.500
27199 644.391
27200 642.304
27201 640.376
27202 639.507
27203 641.127
27204 639.351
27205 639.411
27206 642.642
27207 641.919
27208 641.423
27209 640.967
27210 639.258
27211 640.288
27212 640.409
27213 641.149
27214 641.570
27215 640.337
27216 640.334
27217 642.760
27218 643.125
27219 642.837
27220 641.304
27221 641.887
27222 643.121
27223 644.261
27224 643.307
27225 644.102
27226 644.522
27227 642.555
27228 641.139
27229 640.375
27230 641.809
27231 641.168
27232 637.630
27233 638.098
27234 636.590
27235 639.997
27236 637.632
27237 638.998
27238 637.701
27239 637.237
27240 635.719
27241 637.096
27242 634.453
27243 634.559
27244 635.004
27245 632.056
27246 632.843
27247 631.592
27248 632.171
27249 632.254
27250 631.173
27251 627.119
27252 629.369
27253 630.841
27254 631.548
27255 630.948
27256 631.584
27257 630.496
27258 628.028
27259 628.040
27260 629.027
27261 629.083
27262 629.084
27263 628.752
27264 627.399
27265 627.537
27266 627.587
27267 629.651
27268 629.509
27269 629.866
27270 632.043
27271 629.172
27272 631.454
27273 631.945
27274 631.514
27275 633.544
27276 634.118
27277 635.095
27278 634.933
27279 637.898
27280 636.139
27281 634.828
27282 637.044
27283 635.603
27284 634.718
27285 635.057
27286 637.948
27287 634.440
27288 639.698
27289 642.662
27290 638.067
27291 639.670
27292 637.731
27293 638.019
27294 637.899
27295 642.678
27296 641.821
27297 637.470
27298 638.794
27299 639.637
27300 641.706
27301 636.541
27302 635.517
27303 636.892
27304 635.397
27305 635.225
27306 631.962
27307 632.822
27308 633.252
27309 637.416
27310 634.870
27311 634.643
27312 633.315
27313 633.840
27314 635.991
27315 636.103
27316 637.120
27317 636.251
27318 639.469
27319 635.497
27320 638.872
27321 636.113
27322 635.031
27323 636.462
27324 639.374
27325 637.657
27326 638.300
27327 637.677
27328 637.728
27329 637.495
27330 636.009
27331 636.667
27332 635.354
27333 634.726
27334 637.253
27335 634.461
27336 638.804
27337 638.980
27338 637.185
27339 636.215
27340 636.488
27341 635.575
27342 636.255
27343 636.510
27344 635.752
27345 635.371
27346 637.248
27347 636.196
27348 635.777
27349 636.947
27350 636.757
27351 635.755
27352 635.128
27353 634.906
27354 635.578
27355 633.592
27356 632.613
27357 632.388
27358 634.622
27359 636.808
27360 634.438
27361 636.541
27362 637.652
27363 637.210
27364 638.262
27365 635.881
27366 633.489
27367 634.662
27368 633.638
27369 635.304
27370 634.855
27371 633.779
27372 632.054
27373 632.979
27374 633.839
27375 634.848
27376 631.821
27377 630.063
27378 631.918
27379 633.252
27380 632.368
27381 628.506
27382 630.547
27383 629.386
27384 630.012
27385 631.061
27386 630.107
27387 631.036
27388 632.438
27389 631.474
27390 632.395
27391 633.864
27392 637.153
27393 635.588
27394 638.835
27395 640.967
27396 639.985
27397 640.873
27398 642.628
27399 641.098
27400 643.185
27401 645.359
27402 646.859
27403 646.012
27404 644.797
27405 644.961
27406 645.145
27407 644.136
27408 643.627
27409 643.954
27410 643.504
27411 643.218
27412 644.099
27413 642.991
27414 642.261
27415 641.938
27416 644.869
27417 642.764
27418 642.315
27419 643.560
27420 642.675
27421 640.765
27422 640.695
27423 641.332
27424 641.410
27425 640.810
27426 640.614
27427 641.273
27428 641.698
27429 641.227
27430 641.707
27431 643.219
27432 642.556
27433 643.664
27434 643.820
27435 643.843
27436 645.324
27437 644.669
27438 642.680
27439 645.571
27440 640.078
27441 640.955
27442 642.505
27443 643.757
27444 639.146
27445 642.862
27446 643.467
27447 644.417
27448 645.638
27449 641.398
27450 644.674
27451 643.666
27452 643.103
27453 644.180
27454 641.598
27455 640.300
27456 639.965
27457 639.780
27458 640.201
27459 641.532
27460 639.334
27461 641.199
27462 642.328
27463 640.164
27464 641.393
27465 643.899
27466 643.709
27467 642.519
27468 641.198
27469 641.982
27470 641.041
27471 643.747
27472 642.363
27473 638.494
27474 638.824
27475 639.606
27476 638.104
27477 638.687
27478 637.869
27479 635.557
27480 633.113
27481 634.566
27482 631.905
27483 630.826
27484 631.141
27485 631.557
27486 631.183
27487 633.861
27488 630.239
27489 632.250
27490 636.000
27491 633.823
27492 631.678
27493 629.216
27494 630.147
27495 632.419
27496 633.459
27497 632.425
27498 632.149
27499 630.444
27500 630.931
27501 629.987
27502 632.849
27503 628.160
27504 628.786
27505 627.114
27506 631.720
27507 631.434
27508 632.180
27509 634.173
27510 633.563
27511 635.017
27512 634.458
27513 632.370
27514 630.732
27515 632.324
27516 632.607
27517 637.267
27518 636.126
27519 636.175
27520 634.995
27521 636.409
27522 634.201
27523 634.125
27524 632.694
27525 635.780
27526 633.155
27527 632.733
27528 634.712
27529 634.313
27530 632.155
27531 634.292
27532 633.535
27533 636.149
27534 634.218
27535 633.771
27536 632.731
27537 632.693
27538 633.261
27539 631.904
27540 629.730
27541 632.234
27542 634.200
27543 631.327
27544 634.359
27545 634.807
27546 634.169
27547 635.475
27548 630.850
27549 633.758
27550 632.406
27551 632.063
27552 632.069
27553 631.009
27554 632.179
27555 630.417
27556 632.250
27557 632.793
27558 634.998
27559 633.362
27560 633.826
27561 634.406
27562 633.083
27563 633.596
27564 632.622
27565 634.301
27566 632.564
27567 634.029
27568 631.107
27569 632.670
27570 632.593
27571 630.339
27572 630.210
27573 633.355
27574 632.818
27575 634.269
27576 635.458
27577 635.794
27578 634.797
27579 635.430
27580 635.507
27581 637.647
27582 634.025
27583 636.017
27584 635.925
27585 636.104
27586 636.589
27587 636.940
27588 641.064
27589 639.222
27590 636.935
27591 635.248
27592 634.713
27593 636.404
27594 637.227
27595 638.063
27596 637.188
27597 640.580
27598 639.810
27599 638.772
27600 638.687
27601 641.217
27602 640.270
27603 641.809
27604 641.380
27605 642.402
27606 645.515
27607 643.193
27608 643.025
27609 640.631
27610 640.945
27611 644.579
27612 639.823
27613 640.085
27614 637.921
27615 640.355
27616 638.873
27617 640.250
27618 638.437
27619 637.824
27620 635.737
27621 637.139
27622 638.613
27623 635.159
27624 637.578
27625 636.012
27626 635.727
27627 637.039
27628 634.875
27629 636.620
27630 635.977
27631 635.175
27632 631.551
27633 634.615
27634 632.072
27635 630.329
27636 632.672
27637 632.394
27638 630.791
27639 630.694
27640 631.259
27641 631.466
27642 630.385
27643 631.063
27644 629.190
27645 631.572
27646 631.666
27647 633.708
27648 631.477
27649 630.160
27650 632.297
27651 633.641
27652 634.525
27653 631.807
27654 634.695
27655 631.531
27656 629.568
27657 632.101
27658 631.673
27659 631.389
27660 630.620
27661 629.903
27662 626.742
27663 624.969
27664 628.068
27665 629.745
27666 628.029
27667 626.836
27668 629.776
27669 629.083
27670 628.180
27671 628.536
27672 626.908
27673 625.615
27674 625.458
27675 628.471
27676 626.944
27677 625.454
27678 625.208
27679 626.533
27680 625.131
27681 626.322
27682 623.515
27683 626.658
27684 623.662
27685 624.889
27686 624.918
27687 623.969
27688 623.722
27689 624.223
27690 623.492
27691 626.115
27692 624.185
27693 624.863
27694 626.059
27695 625.347
27696 624.898
27697 623.013
27698 624.727
27699 624.705
27700 622.778
27701 622.845
27702 625.468
27703 625.410
27704 623.964
27705 624.647
27706 624.236
27707 624.069
27708 623.260
27709 622.782
27710 620.930
27711 620.132
27712 623.018
27713 621.317
27714 623.828
27715 622.609
27716 620.396
27717 620.469
27718 621.252
27719 625.126
27720 623.163
27721 623.427
27722 624.462
27723 624.429
27724 623.459
27725 623.118
27726 625.088
27727 623.991
27728 624.231
27729 622.983
27730 622.362
27731 621.467
27732 622.683
27733 619.661
27734 623.478
27735 619.903
27736 618.902
27737 619.172
27738 619.973
27739 621.152
27740 619.563
27741 622.108
27742 622.297
27743 624.945
27744 624.681
27745 626.285
27746 627.270
27747 627.974
27748 627.809
27749 624.426
27750 625.037
27751 623.428
27752 622.349
27753 623.313
27754 621.430
27755 621.861
27756 619.433
27757 616.862
27758 619.778
27759 619.094
27760 620.009
27761 620.863
27762 621.520
27763 618.236
27764 618.899
27765 619.021
27766 620.804
27767 617.603
27768 618.429
27769 616.444
27770 618.860
27771 618.371
27772 618.021
27773 618.462
27774 618.631
27775 619.168
27776 619.724
27777 619.087
27778 618.792
27779 618.540
27780 620.545
27781 617.930
27782 619.036
27783 620.540
27784 621.290
27785 620.849
27786 620.041
27787 616.667
27788 615.890
27789 617.135
27790 615.752
27791 617.085
27792 614.754
27793 616.604
27794 616.245
27795 616.823
27796 611.104
27797 611.964
27798 614.966
27799 615.800
27800 614.651
27801 614.879
27802 616.031
27803 616.202
27804 616.938
27805 614.709
27806 617.439
27807 616.027
27808 616.968
27809 614.498
27810 613.483
27811 618.139
27812 619.398
27813 617.960
27814 617.396
27815 618.730
27816 618.793
27817 616.626
27818 619.751
27819 619.075
27820 619.240
27821 617.676
27822 619.997
27823 619.401
27824 619.369
27825 622.242
27826 619.863
27827 622.612
27828 618.232
27829 618.818
27830 618.525
27831 618.497
27832 616.754
27833 616.381
27834 616.407
27835 617.450
27836 617.144
27837 616.863
27838 619.243
27839 618.331
27840 614.580
27841 617.184
27842 615.942
27843 612.427
27844 615.732
27845 613.417
27846 615.135
27847 614.976
27848 614.598
27849 616.263
27850 616.810
27851 615.223
27852 615.945
27853 615.904
27854 616.812
27855 614.884
27856 615.279
27857 616.196
27858 613.861
27859 614.096
27860 615.983
27861 615.684
27862 618.312
27863 617.138
27864 616.529
27865 618.021
27866 620.154
27867 623.060
27868 624.076
27869 623.465
27870 620.419
27871 620.118
27872 624.582
27873 626.233
27874 624.384
27875 622.724
27876 625.533
27877 628.002
27878 626.669
27879 626.776
27880 627.783
27881 629.423
27882 626.634
27883 624.308
27884 628.985
27885 629.303
27886 629.498
27887 627.697
27888 629.593
27889 631.465
27890 632.821
27891 632.900
27892 633.985
27893 631.132
27894 631.354
27895 631.761
27896 630.664
27897 631.984
27898 632.075
27899 630.281
27900 628.653
27901 628.872
27902 630.419
27903 631.058
27904 629.176
27905 630.845
27906 628.899
27907 629.981
27908 630.515
27909 628.109
27910 629.067
27911 629.855
27912 629.536
27913 629.112
27914 628.575
27915 633.723
27916 631.568
27917 632.041
27918 633.812
27919 630.309
27920 630.561
27921 630.686
27922 629.242
27923 631.643
27924 633.717
27925 633.189
27926 630.778
27927 630.522
27928 631.520
27929 631.539
27930 632.972
27931 632.425
27932 632.318
27933 634.551
27934 634.477
27935 633.841
27936 634.309
27937 634.518
27938 636.139
27939 636.233
27940 636.534
27941 635.553
27942 633.579
27943 634.388
27944 629.451
27945 632.314
27946 634.687
27947 633.451
27948 631.646
27949 632.295
27950 632.945
27951 633.934
27952 635.220
27953 637.103
27954 634.116
27955 633.796
27956 634.006
27957 633.185
27958 634.235
27959 632.442
27960 633.111
27961 633.023
27962 633.058
27963 631.470
27964 633.605
27965 634.600
27966 636.311
27967 636.963
27968 637.072
27969 640.419
27970 640.544
27971 638.974
27972 639.516
27973 639.551
27974 639.941
27975 639.160
27976 639.566
27977 639.232
27978 641.493
27979 642.012
27980 641.447
27981 644.578
27982 644.359
27983 643.706
27984 645.472
27985 646.222
27986 642.901
27987 643.454
27988 642.929
27989 641.305
27990 641.185
27991 643.820
27992 639.980
27993 642.761
27994 644.071
27995 642.858
27996 643.679
27997 645.590
27998 644.755
27999 643.232
28000 642.813
28001 645.640
28002 644.208
28003 646.827
28004 645.263
28005 645.208
28006 642.339
28007 643.747
28008 644.017
28009 642.060
28010 644.399
28011 642.788
28012 642.146
28013 642.763
28014 639.787
28015 642.970
28016 642.599
28017 643.843
28018 642.088
28019 640.627
28020 642.551
28021 641.242
28022 643.285
28023 642.793
28024 640.494
28025 642.884
28026 643.431
28027 641.911
28028 644.779
28029 643.231
28030 639.786
28031 643.535
28032 637.875
28033 642.646
28034 639.899
28035 640.277
28036 640.046
28037 640.016
28038 639.386
28039 641.571
28040 639.371
28041 641.990
28042 639.065
28043 638.780
28044 637.380
28045 638.191
28046 638.305
28047 639.910
28048 639.905
28049 638.713
28050 638.289
28051 636.357
28052 637.607
28053 638.587
28054 636.732
28055 636.616
28056 639.383
28057 639.421
28058 640.222
28059 640.806
28060 640.026
28061 643.632
28062 638.476
28063 638.933
28064 635.053
28065 636.275
28066 637.619
28067 634.521
28068 633.866
28069 632.368
28070 634.567
28071 634.956
28072 635.569
28073 634.991
28074 634.194
28075 634.204
28076 636.792
28077 634.174
28078 634.681
28079 633.688
28080 632.995
28081 634.586
28082 632.937
28083 630.400
28084 631.865
28085 627.420
28086 628.116
28087 627.517
28088 628.219
28089 629.730
28090 631.379
28091 631.884
28092 630.061
28093 632.395
28094 631.734
28095 632.170
28096 630.135
28097 628.205
28098 629.229
28099 629.720
28100 633.173
28101 632.226
28102 631.426
28103 632.318
28104 630.587
28105 630.428
28106 628.837
28107 626.210
28108 629.923
28109 630.907
28110 628.156
28111 627.110
28112 627.213
28113 627.219
28114 626.450
28115 623.887
28116 624.438
28117 623.302
28118 623.945
28119 623.713
28120 622.765
28121 624.117
28122 626.529
28123 626.031
28124 625.297
28125 623.404
28126 624.231
28127 621.174
28128 622.863
28129 620.597
28130 624.326
28131 621.046
28132 621.334
28133 622.499
28134 625.126
28135 622.537
28136 624.447
28137 626.047
28138 627.506
28139 627.587
28140 626.950
28141 628.203
28142 631.529
28143 630.807
28144 629.322
28145 631.108
28146 634.073
28147 634.977
28148 630.951
28149 632.105
28150 631.520
28151 633.377
28152 630.099
28153 630.893
28154 630.523
28155 631.876
28156 633.662
28157 632.202
28158 631.476
28159 632.149
28160 631.403
28161 635.438
28162 635.901
28163 634.310
28164 634.995
28165 635.518
28166 633.304
28167 635.393
28168 637.120
28169 638.149
28170 638.104
28171 639.809
28172 640.107
28173 636.379
28174 638.334
28175 636.838
28176 637.794
28177 639.173
28178 637.646
28179 635.403
28180 634.605
28181 635.504
28182 634.007
28183 636.099
28184 633.365
28185 635.774
28186 634.399
28187 635.446
28188 631.923
28189 634.544
28190 632.865
28191 635.260
28192 635.126
28193 634.234
28194 634.046
28195 635.463
28196 635.831
28197 635.496
28198 634.138
28199 633.235
28200 634.520
28201 632.395
28202 633.087
28203 632.948
28204 636.052
28205 636.593
28206 638.628
28207 638.125
28208 636.624
28209 639.482
28210 639.487
28211 638.586
28212 637.724
28213 637.436
28214 637.435
28215 635.431
28216 636.240
28217 635.493
28218 634.013
28219 636.621
28220 634.614
28221 636.288
28222 634.515
28223 635.614
28224 636.455
28225 637.508
28226 638.077
28227 638.714
28228 635.990
28229 635.655
28230 638.246
28231 635.275
28232 634.881
28233 635.073
28234 635.666
28235 635.613
28236 635.696
28237 632.241
28238 635.883
28239 635.558
28240 638.748
28241 639.252
28242 640.309
28243 638.810
28244 639.673
28245 640.061
28246 638.263
28247 641.023
28248 641.829
28249 641.255
28250 645.002
28251 645.248
28252 643.909
28253 645.636
28254 644.956
28255 647.033
28256 646.884
28257 649.376
28258 648.549
28259 647.698
28260 648.239
28261 649.305
28262 650.000
28263 649.114
28264 649.212
28265 647.750
28266 647.928
28267 645.464
28268 648.612
28269 651.096
28270 647.560
28271 650.364
28272 647.848
28273 649.235
28274 648.169
28275 645.736
28276 645.643
28277 644.226
28278 644.126
28279 644.116
28280 641.584
28281 642.653
28282 640.615
28283 640.682
28284 642.593
28285 646.070
28286 648.358
28287 646.451
28288 646.684
28289 644.189
28290 644.926
28291 645.773
28292 643.336
28293 642.810
28294 643.730
28295 640.764
28296 641.970
28297 644.979
28298 641.953
28299 644.665
28300 642.655
28301 641.271
28302 643.895
28303 643.404
28304 642.759
28305 641.649
28306 639.971
28307 639.078
28308 639.098
28309 639.315
28310 639.369
28311 637.020
28312 634.101
28313 634.265
28314 632.980
28315 632.255
28316 631.573
28317 631.634
28318 632.210
28319 631.126
28320 631.312
28321 630.702
28322 631.903
28323 629.914
28324 630.558
28325 630.199
28326 631.045
28327 630.092
28328 629.261
28329 627.150
28330 626.682
28331 628.178
28332 628.903
28333 628.264
28334 627.134
28335 625.601
28336 628.071
28337 629.008
28338 629.055
28339 628.573
28340 630.746
28341 630.055
28342 632.333
28343 632.175
28344 632.330
28345 631.988
28346 633.076
28347 630.141
28348 633.780
28349 628.900
28350 629.083
28351 627.818
28352 627.347
28353 628.964
28354 630.776
28355 630.581
28356 630.407
28357 629.301
28358 628.898
28359 628.439
28360 630.369
28361 631.241
28362 633.750
28363 630.370
28364 634.030
28365 632.961
28366 633.112
28367 632.855
28368 632.557
28369 631.247
28370 632.855
28371 633.324
28372 633.404
28373 635.660
28374 635.435
28375 633.502
28376 632.886
28377 632.721
28378 630.692
28379 633.741
28380 630.559
28381 633.508
28382 631.400
28383 633.098
28384 633.974
28385 633.921
28386 631.447
28387 630.589
28388 634.039
28389 632.686
28390 631.904
28391 634.893
28392 632.143
28393 632.782
28394 634.081
28395 636.485
28396 635.898
28397 635.823
28398 637.003
28399 635.829
28400 635.463
28401 636.359
28402 638.386
28403 636.523
28404 637.571
28405 637.433
28406 640.557
28407 638.634
28408 638.252
28409 636.500
28410 638.090
28411 638.359
28412 638.203
28413 637.219
28414 638.587
28415 638.753
28416 633.864
28417 636.039
28418 633.166
28419 634.768
28420 635.828
28421 635.708
28422 636.233
28423 634.900
28424 636.014
28425 635.811
28426 636.911
28427 633.017
28428 635.366
28429 634.375
28430 633.406
28431 635.501
28432 636.981
28433 639.187
28434 637.918
28435 638.678
28436 635.953
28437 634.432
28438 637.198
28439 632.215
28440 633.118
28441 633.299
28442 630.492
28443 628.262
28444 629.418
28445 630.914
28446 631.292
28447 633.016
28448 631.273
28449 630.437
28450 629.274
28451 630.402
28452 629.172
28453 628.782
28454 629.300
28455 629.535
28456 628.470
28457 629.548
28458 630.895
28459 629.200
28460 628.074
28461 625.169
28462 624.825
28463 622.772
28464 623.561
28465 622.479
28466 621.433
28467 622.397
28468 619.348
28469 621.235
28470 622.253
28471 619.514
28472 620.436
28473 620.552
28474 620.256
28475 620.661
28476 617.306
28477 616.953
28478 617.715
28479 615.425
28480 616.917
28481 619.940
28482 621.279
28483 620.571
28484 621.170
28485 619.374
28486 620.652
28487 621.915
28488 622.672
28489 621.498
28490 622.921
28491 620.982
28492 620.600
28493 620.261
28494 619.212
28495 622.838
28496 621.611
28497 619.932
28498 622.239
28499 622.230
28500 622.639
28501 622.313
28502 623.312
28503 620.913
28504 623.922
28505 625.633
28506 623.390
28507 624.755
28508 623.513
28509 623.226
28510 624.775
28511 626.846
28512 621.919
28513 623.443
28514 621.920
28515 621.260
28516 622.290
28517 624.054
28518 621.704
28519 621.097
28520 622.633
28521 621.551
28522 620.613
28523 622.164
28524 619.311
28525 619.133
28526 621.887
28527 623.083
28528 622.666
28529 625.736
28530 626.340
28531 623.185
28532 625.412
28533 623.188
28534 625.297
28535 626.858
28536 627.883
28537 628.805
28538 627.343
28539 625.878
28540 625.003
28541 628.921
28542 629.760
28543 627.096
28544 625.886
28545 626.354
28546 629.325
28547 628.366
28548 627.911
28549 628.009
28550 628.633
28551 627.690
28552 628.228
28553 627.264
28554 626.932
28555 626.823
28556 625.114
28557 626.067
28558 623.117
28559 621.532
28560 624.392
28561 621.044
28562 620.601
28563 623.765
28564 626.837
28565 623.665
28566 623.847
28567 622.130
28568 621.375
28569 622.314
28570 618.980
28571 619.436
28572 619.146
28573 619.387
28574 619.759
28575 623.441
28576 622.193
28577 620.075
28578 620.547
28579 620.417
28580 624.622
28581 623.380
28582 622.860
28583 621.919
28584 622.397
28585 620.445
28586 616.514
28587 615.593
28588 619.335
28589 620.791
28590 619.940
28591 619.842
28592 621.941
28593 617.952
28594 620.524
28595 619.540
28596 621.359
28597 620.037
28598 615.401
28599 619.682
28600 619.523
28601 620.268
28602 618.895
28603 618.855
28604 617.453
28605 617.787
28606 619.541
28607 617.255
28608 619.739
28609 620.463
28610 618.369
28611 616.757
28612 617.697
28613 619.934
28614 619.395
28615 619.801
28616 623.176
28617 622.490
28618 621.988
28619 622.556
28620 621.571
28621 620.090
28622 619.063
28623 621.249
28624 618.305
28625 619.026
28626 620.383
28627 617.791
28628 619.668
28629 621.475
28630 620.741
28631 619.712
28632 619.045
28633 619.406
28634 619.844
28635 618.032
28636 620.882
28637 618.447
28638 620.332
28639 618.855
28640 617.883
28641 619.730
28642 618.537
28643 618.398
28644 618.197
28645 619.772
28646 616.507
28647 616.921
28648 618.191
28649 617.073
28650 617.417
28651 615.165
28652 616.542
28653 618.034
28654 618.042
28655 617.610
28656 617.205
28657 616.236
28658 616.068
28659 618.052
28660 619.838
28661 617.277
28662 622.189
28663 620.004
28664 623.429
28665 621.525
28666 623.565
28667 619.870
28668 621.425
28669 621.814
28670 623.882
28671 622.588
28672 620.114
28673 620.703
28674 618.557
28675 622.811
28676 619.907
28677 620.485
28678 620.073
28679 619.804
28680 618.511
28681 618.545
28682 619.233
28683 620.332
28684 619.458
28685 619.342
28686 619.845
28687 621.614
28688 619.279
28689 619.797
28690 620.229
28691 618.222
28692 619.030
28693 622.680
28694 621.371
28695 621.465
28696 621.308
28697 621.502
28698 623.421
28699 622.171
28700 623.129
28701 620.189
28702 619.778
28703 625.371
28704 626.790
28705 624.080
28706 620.874
28707 623.615
28708 623.914
28709 626.289
28710 626.095
28711 627.177
28712 627.725
28713 629.235
28714 625.256
28715 626.148
28716 627.557
28717 629.286
28718 628.049
28719 631.168
28720 629.529
28721 631.476
28722 629.308
28723 628.283
28724 627.580
28725 627.609
28726 623.978
28727 627.897
28728 627.474
28729 628.396
28730 629.651
28731 629.438
28732 630.398
28733 633.860
28734 630.510
28735 632.249
28736 632.342
28737 630.592
28738 632.085
28739 630.763
28740 630.560
28741 628.909
28742 628.666
28743 630.692
28744 631.770
28745 627.583
28746 628.042
28747 629.592
28748 630.708
28749 630.070
28750 631.225
28751 633.306
28752 631.991
28753 631.861
28754 630.116
28755 629.452
28756 629.001
28757 629.582
28758 628.039
28759 627.767
28760 629.230
28761 632.944
28762 627.609
28763 629.215
28764 629.065
28765 630.509
28766 630.365
28767 628.341
28768 631.979
28769 634.363
28770 632.900
28771 631.495
28772 631.166
28773 632.113
28774 630.576
28775 633.148
28776 634.176
28777 632.355
28778 632.978
28779 631.810
28780 634.616
28781 632.180
28782 634.940
28783 634.464
28784 632.144
28785 633.355
28786 635.196
28787 633.883
28788 633.549
28789 636.313
28790 634.720
28791 633.084
28792 631.078
28793 632.626
28794 632.272
28795 630.918
28796 633.314
28797 632.074
28798 630.273
28799 631.897
28800 631.120
28801 630.363
28802 632.168
28803 631.320
28804 631.363
28805 632.797
28806 633.368
28807 634.671
28808 634.612
28809 636.517
28810 636.479
28811 639.029
28812 635.908
28813 640.503
28814 639.606
28815 637.672
28816 636.227
28817 639.183
28818 641.187
28819 638.702
28820 640.182
28821 642.499
28822 638.486
28823 638.787
28824 639.277
28825 638.029
28826 638.598
28827 635.511
28828 636.032
28829 637.057
28830 639.931
28831 636.899
28832 637.487
28833 636.347
28834 639.129
28835 637.052
28836 639.281
28837 638.582
28838 639.609
28839 635.333
28840 638.608
28841 635.937
28842 638.244
28843 637.016
28844 639.963
28845 638.339
28846 639.287
28847 638.094
28848 638.347
28849 638.790
28850 641.798
28851 639.503
28852 638.331
28853 638.698
28854 635.965
28855 635.462
28856 637.428
28857 638.411
28858 638.582
28859 638.604
28860 636.814
28861 634.821
28862 637.554
28863 640.401
28864 640.972
28865 639.690
28866 638.386
28867 639.104
28868 640.094
28869 638.698
28870 638.743
28871 638.549
28872 639.024
28873 639.209
28874 637.784
28875 635.080
28876 636.791
28877 636.741
28878 637.783
28879 635.959
28880 635.934
28881 635.180
28882 636.374
28883 636.895
28884 636.434
28885 635.046
28886 635.541
28887 632.923
28888 633.333
28889 635.233
28890 632.236
28891 634.408
28892 636.173
28893 635.759
28894 633.983
28895 630.653
28896 629.913
28897 630.171
28898 633.023
28899 633.832
28900 634.678
28901 632.034
28902 632.410
28903 632.139
28904 632.293
28905 629.998
28906 632.409
28907 627.637
28908 629.407
28909 626.693
28910 626.281
28911 627.166
28912 625.738
28913 628.293
28914 626.792
28915 626.832
28916 624.565
28917 625.159
28918 624.814
28919 625.619
28920 627.195
28921 624.999
28922 625.859
28923 628.350
28924 629.281
28925 626.651
28926 627.194
28927 627.213
28928 630.426
28929 630.854
28930 633.431
28931 631.255
28932 632.315
28933 630.844
28934 632.167
28935 630.012
28936 630.852
28937 633.608
28938 632.147
28939 632.699
28940 632.431
28941 633.350
28942 634.121
28943 632.762
28944 634.306
28945 633.387
28946 633.095
28947 634.306
28948 632.568
28949 632.060
28950 633.542
28951 633.051
28952 634.345
28953 637.097
28954 634.819
28955 635.857
28956 632.843
28957 636.660
28958 634.902
28959 630.596
28960 632.972
28961 631.233
28962 628.612
28963 628.380
28964 626.839
28965 627.848
28966 627.513
28967 627.033
28968 624.869
28969 624.242
28970 625.632
28971 626.502
28972 625.087
28973 624.045
28974 622.641
28975 621.260
28976 622.286
28977 623.716
28978 623.803
28979 621.455
28980 624.193
28981 623.814
28982 620.890
28983 621.203
28984 620.416
28985 618.566
28986 621.685
28987 623.009
28988 622.001
28989 622.869
28990 621.141
28991 623.966
28992 622.846
28993 622.087
28994 621.957
28995 622.094
28996 622.662
28997 624.623
28998 621.401
28999 621.060
29000 624.542
29001 621.890
29002 625.477
29003 625.515
29004 625.931
29005 625.433
29006 625.339
29007 625.145
29008 625.807
29009 626.495
29010 625.244
29011 624.835
29012 625.080
29013 625.443
29014 626.193
29015 626.212
29016 627.616
29017 624.820
29018 625.209
29019 624.043
29020 626.095
29021 623.066
29022 623.819
29023 630.181
29024 628.339
29025 627.935
29026 627.576
29027 628.663
29028 627.821
29029 626.422
29030 626.892
29031 627.943
29032 628.991
29033 630.651
29034 629.876
29035 632.640
29036 631.928
29037 631.177
29038 631.356
29039 630.599
29040 632.442
29041 632.584
29042 633.889
29043 633.701
29044 638.776
29045 636.052
29046 637.250
29047 635.376
29048 637.857
29049 636.830
29050 638.959
29051 636.079
29052 638.598
29053 638.554
29054 640.827
29055 635.108
29056 636.953
29057 636.804
29058 632.770
29059 636.570
29060 637.620
29061 638.550
29062 634.203
29063 636.675
29064 634.374
29065 635.997
29066 636.349
29067 636.002
29068 635.918
29069 634.757
29070 633.835
29071 634.243
29072 634.964
29073 634.127
29074 637.413
29075 640.033
29076 639.842
29077 641.177
29078 640.175
29079 643.204
29080 644.790
29081 646.027
29082 643.990
29083 642.772
29084 643.477
29085 641.967
29086 641.217
29087 640.170
29088 644.697
29089 643.840
29090 646.239
29091 643.843
29092 643.144
29093 643.806
29094 642.709
29095 643.382
29096 641.992
29097 641.380
29098 642.610
29099 641.881
29100 644.197
29101 642.128
29102 640.865
29103 638.871
29104 639.796
29105 641.761
29106 638.107
29107 636.302
29108 637.830
29109 638.876
29110 639.639
29111 636.655
29112 638.560
29113 640.153
29114 638.304
29115 639.275
29116 640.748
29117 641.326
29118 638.256
29119 640.575
29120 639.674
29121 642.093
29122 642.606
29123 641.238
29124 642.274
29125 639.808
29126 641.953
29127 640.030
29128 641.545
29129 641.732
29130 644.894
29131 643.021
29132 641.626
29133 640.644
29134 640.393
29135 642.293
29136 643.838
29137 643.905
29138 642.193
29139 642.403
29140 641.632
29141 640.581
29142 641.390
29143 640.752
29144 642.918
29145 641.463
29146 644.371
29147 641.107
29148 644.058
29149 643.068
29150 644.570
29151 647.643
29152 645.486
29153 648.487
29154 647.839
29155 647.782
29156 646.247
29157 645.426
29158 645.873
29159 644.318
29160 645.088
29161 641.906
29162 642.828
29163 641.439
29164 641.455
29165 643.018
29166 641.764
29167 642.394
29168 644.044
29169 646.245
29170 645.677
29171 646.444
29172 646.364
29173 646.900
29174 646.679
29175 645.278
29176 647.863
29177 648.285
29178 645.753
29179 643.074
29180 646.623
29181 644.402
29182 647.210
29183 644.579
29184 645.321
29185 644.031
29186 645.066
29187 645.826
29188 644.459
29189 641.443
29190 642.088
29191 643.782
29192 642.513
29193 642.568
29194 643.440
29195 641.295
29196 640.451
29197 640.103
29198 639.199
29199 640.525
29200 638.022
29201 638.958
29202 637.191
29203 636.112
29204 638.365
29205 638.750
29206 639.514
29207 639.701
29208 640.667
29209 638.901
29210 636.640
29211 634.959
29212 635.324
29213 634.089
29214 633.616
29215 629.541
29216 631.114
29217 630.322
29218 630.841
29219 629.492
29220 630.142
29221 631.396
29222 630.819
29223 631.348
29224 630.783
29225 631.241
29226 631.409
29227 635.853
29228 638.325
29229 639.288
29230 638.238
29231 641.237
29232 638.992
29233 639.868
29234 639.563
29235 641.195
29236 643.676
29237 641.860
29238 642.341
29239 642.905
29240 644.136
29241 640.671
29242 642.664
29243 641.484
29244 642.791
29245 639.787
29246 638.298
29247 637.710
29248 636.963
29249 638.615
29250 638.781
29251 641.356
29252 640.073
29253 640.712
29254 639.807
29255 642.660
29256 643.046
29257 642.819
29258 644.083
29259 644.361
29260 644.523
29261 644.109
29262 643.480
29263 642.842
29264 641.689
29265 643.343
29266 644.217
29267 645.948
29268 645.589
29269 644.483
29270 646.345
29271 644.905
29272 645.351
29273 644.729
29274 646.808
29275 646.780
29276 647.154
29277 644.712
29278 644.403
29279 645.593
29280 645.752
29281 647.152
29282 644.773
29283 646.946
29284 647.734
29285 646.542
29286 646.479
29287 646.007
29288 646.724
29289 647.670
29290 646.517
29291 647.094
29292 644.924
29293 643.237
29294 643.722
29295 645.280
29296 641.639
29297 640.767
29298 644.914
29299 647.856
29300 648.954
29301 651.257
29302 650.439
29303 651.975
29304 650.184
29305 647.090
29306 645.599
29307 646.113
29308 647.308
29309 647.935
29310 647.210
29311 650.028
29312 648.702
29313 648.877
29314 649.555
29315 650.600
29316 648.095
29317 645.446
29318 646.305
29319 645.510
29320 645.290
29321 646.657
29322 647.132
29323 648.058
29324 646.186
29325 647.144
29326 645.603
29327 646.690
29328 647.037
29329 646.339
29330 646.597
29331 646.826
29332 648.434
29333 645.787
29334 644.557
29335 645.318
29336 645.579
29337 644.990
29338 642.072
29339 644.352
29340 645.832
29341 644.301
29342 643.542
29343 645.760
29344 645.816
29345 643.473
29346 643.402
29347 641.438
29348 638.742
29349 639.325
29350 638.682
29351 639.254
29352 640.437
29353 638.445
29354 641.794
29355 641.175
29356 642.790
29357 638.974
29358 638.589
29359 638.723
29360 639.403
29361 635.658
29362 638.933
29363 638.119
29364 639.049
29365 637.789
29366 641.519
29367 640.708
29368 640.058
29369 639.147
29370 639.047
29371 640.168
29372 639.357
29373 637.317
29374 638.807
29375 637.868
29376 639.660
29377 637.397
29378 638.113
29379 637.393
29380 635.667
29381 634.912
29382 637.153
29383 636.652
29384 636.218
29385 640.672
29386 640.864
29387 638.367
29388 641.644
29389 639.307
29390 635.404
29391 635.592
29392 634.535
29393 635.289
29394 635.786
29395 637.789
29396 633.938
29397 634.672
29398 635.829
29399 635.332
29400 639.300
29401 638.578
29402 636.801
29403 638.177
29404 637.430
29405 638.143
29406 637.042
29407 639.349
29408 639.175
29409 639.608
29410 637.107
29411 638.277
29412 639.663
29413 641.490
29414 643.558
29415 643.851
29416 643.510
29417 642.066
29418 641.123
29419 642.203
29420 640.926
29421 640.331
29422 642.806
29423 645.113
29424 642.278
29425 643.263
29426 644.528
29427 644.980
29428 647.004
29429 645.879
29430 644.105
29431 646.049
29432 645.059
29433 644.153
29434 645.633
29435 645.357
29436 643.575
29437 640.198
29438 642.005
29439 640.190
29440 641.552
29441 639.326
29442 638.418
29443 640.151
29444 638.697
29445 638.646
29446 638.956
29447 643.144
29448 641.351
29449 639.919
29450 638.960
29451 642.077
29452 640.782
29453 643.235
29454 641.732
29455 644.489
29456 642.389
29457 642.673
29458 641.943
29459 641.890
29460 643.499
29461 639.171
29462 643.112
29463 639.762
29464 642.909
29465 639.843
29466 642.970
29467 643.219
29468 641.613
29469 640.502
29470 642.450
29471 639.037
29472 638.880
29473 638.338
29474 636.917
29475 637.481
29476 634.687
29477 635.003
29478 632.933
29479 631.701
29480 632.400
29481 633.504
29482 636.440
29483 631.576
29484 634.516
29485 632.981
29486 632.901
29487 634.659
29488 635.606
29489 638.665
29490 635.554
29491 639.533
29492 637.917
29493 640.787
[truncated: 427,961 more chars]
