# Supplementary material for: Cooperation among c-subunits of FoF1-ATP synthase in rotation-coupled proton translocation
Source: eLife. 2022 Feb 2;11:e69096. doi: 10.7554/eLife.69096 (PMC8809890; doi:10.7554/eLife.69096)
Supplement: Figure 3—source data 1. [file elife-69096-fig3-data1.zip › Figure 3-source data 1/Fig3b.txt]

Fo 0.000153873 4.41816e-06
e 7.93992e-05 1.34438e-05
ef 4.26345e-05 6.34268e-06
eg 3.32407e-05 6.89089e-06
eh 3.48088e-05 4.21598e-06
ei 2.1536e-05 2.28859e-06
ej 2.84754e-05 5.23259e-06
