# Supplementary material for: Cooperation among c-subunits of FoF1-ATP synthase in rotation-coupled proton translocation
Source: eLife. 2022 Feb 2;11:e69096. doi: 10.7554/eLife.69096 (PMC8809890; doi:10.7554/eLife.69096)
Supplement: Figure 4—source data 1. [file elife-69096-fig4-data1.zip]

Archive with 7 entries (7 files):
- Figure 4-source data 1/Fig4b.txt
- Figure 4-source data 1/Fig4c.txt
- Figure 4-source data 1/Fig4d.txt
- Figure 4-source data 1/Fig4e.txt
- Figure 4-source data 1/Fig4f.txt
- Figure 4-source data 1/Fig4g.txt
- Figure 4-source data 1/Fig4h.txt
