# Supplementary material for: Cooperation among c-subunits of FoF1-ATP synthase in rotation-coupled proton translocation
Source: eLife. 2022 Feb 2;11:e69096. doi: 10.7554/eLife.69096 (PMC8809890; doi:10.7554/eLife.69096)
Supplement: Figure 4—source data 1. [file elife-69096-fig4-data1.zip › Figure 4-source data 1/Fig4b.txt]

c_ring_a
1 20 270 620 1140
2 5670 5860 6500 6660
3 11500 11900 12670 12840
4 18710 18910 19730 20090
5 25950 26490 26950 27200
c_ring_b
1 130 540 1470 1580
2 6210 6390 6780 6940
3 12380 12420 13520 14200
4 18930 19530 20250 20730
5 26630 26880 27320 27510
c_ring_c
1 590 1110 2470 3160
2 6550 6700 7440 8040
3 12670 12780 14290 15270
4 19630 19990 21000 21130
5 26920 27280 27600 27990
c_ring_d
1 1230 2050 3230 3610
2 6930 6930 8300 8450
3 13110 14180 15530 15850
4 20240 20680 21700 22500
5 27270 27470 28210 28300
c_ring_e
1 2270 3100 3680 3720
2 7010 7910 8530 9120
3 14280 15330 15980 16490
4 20810 21120 22750 22930
5 27490 28010 28820 28960
c_ring_f
1 2580 3600 3970 4230
2 8110 8340 8720 9050
3 15160 15830 17110 17570
4 21230 22450 23260 23490
5 28140 28290 29230 29490
c_ring_g
1 3730 3770 5150 5430
2 8560 8720 9700 10470
3 16070 16430 17700 17930
4 22750 23120 23710 23880
5 28770 28860 29750 29940
c_ring_h
1 3800 4150 5500 5710
2 8690 9490 10540 11320
3 16700 17560 18150 18160
4 22780 23320 24400 25820
5 29140 29340  
c_ring_i
1 4140 5340 5780 5940
2 9700 10030 11520 11670
3 17630 17910 18620 18830
4 23540 23920 25890 26460
5 29650 29890  
c_ring_j
1 4590 5580 6120 6270
2 9800 11300 12030 12510
3 18170 18240 19110 19920
4 24080 25740 26760 26770
