# Supplementary material for: Cooperation among c-subunits of FoF1-ATP synthase in rotation-coupled proton translocation
Source: eLife. 2022 Feb 2;11:e69096. doi: 10.7554/eLife.69096 (PMC8809890; doi:10.7554/eLife.69096)
Supplement: Figure 4—source data 1. [file elife-69096-fig4-data1.zip › Figure 4-source data 1/Fig4d.txt]

c_ring_a
1 60 80 700 1310
2 10370 11220 12050 12270
3 25580 25670 26470 27000
c_ring_b
1 190 350 1410 2110
2 11400 11420 12300 12420
3 25920 26370 27420 27670
c_ring_c
1 700 1390 2160 2440
2 11520 12160 12750 13000
3 26470 27050 27760 28030
c_ring_d
1 1350 2060 2500 2680
2 12130 12440 13380 18300
3 26960 27610 28030 28500
c_ring_e
1 2440 2440 2870 8830
2 13580 17810 18370 23870
3 27990 27990 29440 
c_ring_f
1 2400 2690 3530 3700
2 12950 16790 19450 24270
3 28340 28480 29880 29900
4 30540 30540 31260 32960
5 55230 55230 55540 57430
c_ring_g
1 2900 3200 9530 9720
2 13850 19270 24440 24900
3 28960 29620  
c_ring_h
1 3440 9420 10170 10310
2 19480 24240 24980 25200
c_ring_i
1 6180 9840 11060 11180
2 24480 24700 25490 25790
c_ring_j
1 10250 10320 11390 11450
2 25000 25420 26030 26150
