# Supplementary material for: Cooperation among c-subunits of FoF1-ATP synthase in rotation-coupled proton translocation
Source: eLife. 2022 Feb 2;11:e69096. doi: 10.7554/eLife.69096 (PMC8809890; doi:10.7554/eLife.69096)
Supplement: Figure 4—source data 1. [file elife-69096-fig4-data1.zip › Figure 4-source data 1/Fig4e.txt]

c_ring_a 253 ( 92.6421 ) 1045 ( 130.573 ) 353.5 ( 37.8502 )
c_ring_b 567.5 ( 116.447 ) 916.5 ( 81.115 ) 427 ( 84.4781 )
c_ring_c 552.5 ( 111.404 ) 957.5 ( 96.2753 ) 362.5 ( 55.1084 )
c_ring_d 608 ( 103.688 ) 1751 ( 409.65 ) 1314 ( 290.146 )
c_ring_e 815.556 ( 469.458 ) 1017.78 ( 255.023 ) 14088.9 ( 3314.1 )
c_ring_f 1443.79 ( 363.289 ) 948.966 ( 114.001 ) 2918.62 ( 578.696 )
c_ring_g 995 ( 489.474 ) 10142 ( 2760.63 ) 352 ( 73.3594 )
c_ring_h 9586 ( 2774.34 ) 877 ( 95.1846 ) 287 ( 60.3332 )
c_ring_i 7372 ( 2145.59 ) 846 ( 56.3596 ) 358 ( 91.0582 )
c_ring_j 1225.45 ( 804.786 ) 908.182 ( 113.15 ) 396.364 ( 104.156 )
