# Supplementary material for: Cooperation among c-subunits of FoF1-ATP synthase in rotation-coupled proton translocation
Source: eLife. 2022 Feb 2;11:e69096. doi: 10.7554/eLife.69096 (PMC8809890; doi:10.7554/eLife.69096)
Supplement: Figure 4—source data 1. [file elife-69096-fig4-data1.zip › Figure 4-source data 1/Fig4f.txt]

c_ring_a
1 30 30 2010 2580
2 25470 25680 26650 27080
c_ring_b
1 30 1840 2480 2760
2 26300 26490 27780 27930
c_ring_c
1 1510 2560 3260 3850
2 26620 27070 29640 30110
c_ring_d
1 2070 3010 3960 6100
2 27850 29490 30750 31970
c_ring_e
1 4500 4500 6500 24320
c_ring_f
1 10070 11490 14190 24910
2 31380 31380 36450 
c_ring_g
1 6080 13950 25000 25030
2 33110 36150 36780 39920
3 59280 59280 59410 
c_ring_h
1 14120 24830 25170 25420
2 35300 36540  
c_ring_i
1 25080 25120 25450 25680
c_ring_j
1 17300 25440 26290 26540
