# Supplementary material for: Cooperation among c-subunits of FoF1-ATP synthase in rotation-coupled proton translocation
Source: eLife. 2022 Feb 2;11:e69096. doi: 10.7554/eLife.69096 (PMC8809890; doi:10.7554/eLife.69096)
Supplement: Figure 4—source data 1. [file elife-69096-fig4-data1.zip › Figure 4-source data 1/Fig4g.txt]

c_ring_a 1676.15 ( 1386.46 ) 1209.23 ( 199.907 ) 428.462 ( 79.0764 )
c_ring_b 804.286 ( 207.465 ) 904.286 ( 107.018 ) 497.143 ( 98.7856 )
c_ring_c 584.286 ( 102.548 ) 1135 ( 140.954 ) 380.714 ( 70.4321 )
c_ring_d 870.714 ( 183.868 ) 1210 ( 178.826 ) 1355 ( 311.569 )
c_ring_e 512 ( 326.471 ) 1377 ( 154.389 ) 14001 ( 4190.91 )
c_ring_f 815 ( 414.209 ) 1735 ( 352.287 ) 15562.5 ( 4067.95 )
c_ring_g 1597.89 ( 447.305 ) 7155.26 ( 2540.72 ) 4715.79 ( 1048.27 )
c_ring_h 8580 ( 1728.01 ) 8435 ( 3993.81 ) 340 ( 112.639 )
c_ring_i 10117.5 ( 5376.92 ) 740 ( 209.195 ) 442.5 ( 185.923 )
c_ring_j 7645 ( 3300.12 ) 957.5 ( 255.009 ) 392.5 ( 51.0361 )
