# Supplementary material for: Cooperation among c-subunits of FoF1-ATP synthase in rotation-coupled proton translocation
Source: eLife. 2022 Feb 2;11:e69096. doi: 10.7554/eLife.69096 (PMC8809890; doi:10.7554/eLife.69096)
Supplement: Figure 4—source data 1. [file elife-69096-fig4-data1.zip › Figure 4-source data 1/Fig4h.txt]

c_ring_a
1 30 30 1340 9160
2 22110 22800 24040 26420
3 40490 40580 42590 45360
4 54090 54090 54430 55190
c_ring_b
1 30 500 9020 9510
2 23230 23650 55580 55890
c_ring_c
1 630 8830 10210 10630
2 23790 55140 56060 56330
c_ring_d
1 730 9790 10720 11490
2 36160 55900 56520 56700
c_ring_e
1 10650 10650 11750 19890
2 56320 56320  
c_ring_f
1 10300 11530 12350 12730
2 56230 56670 58670 
c_ring_g
1 11730 12000 20750 21910
2 56720 57960  
c_ring_h
1 12320 20020 21830 22090
c_ring_i
1 16920 21670 22330 22940
c_ring_j
1 22040 22040 23320 54970
